# Supplementary material for: Interspecific analysis of diurnal gene regulation in panicoid grasses identifies known and novel regulatory motifs
Source: BMC Genomics. 2020 Jun 25;21:428. doi: 10.1186/s12864-020-06824-3 (PMC7315539; doi:10.1186/s12864-020-06824-3)
Supplement: Supplementary file 2 — Additional file 2: Table S1. Summary of RNA-seq information for maize, sorghum, and foxtail millet. Table S2. Rhythmic genes in sorghum. Table S3. Rhythmic genes in maize. Table S4. Rhythmic genes in foxtail millet. Table S5. Circadian clock and clock-associated proteins from Arabidopsis. Table S6. Circadian clock and clock-associated proteins from maize and orthologs from sorghum and foxtail millet. Table S7. Syntenic orthologous genes from sorghum, maize, and foxtail millet. Table S8. Gene composition of K-means co-expression clusters. Table S9. GO categories enriched in K-means co-expression clusters. Table S10. Statistically enriched motifs upstream of genes in K-means co-expression clusters. [file 12864_2020_6824_MOESM2_ESM.xlsx]

## Sheet: Table S1
Table S1. Summary of RNA-seq information for maize, sorghum, and foxtail millet.
Samples	Sequenced Reads	Aligned Reads	Percentage Mapped
Maize1	19071108	16458593	86.30%
Maize2	23225272	19314620	83.16%
Maize3	21040506	15095068	71.74%
Maize4	24898328	16484451	66.21%
Maize5	16154871	11476947	71.04%
Maize6	19192622	12537147	65.32%
Maize7	21624647	13862589	64.11%
Maize8	24374628	17899878	73.44%
Maize9	20012019	15549849	77.70%
Maize10	23762418	17873150	75.22%
Maize11	19808587	14407837	72.74%
Maize12	17381107	11865175	68.26%
Maize13	20890922	14951276	71.57%
Maize14	25117235	16240555	64.66%
Maize15	19204278	13552647	70.57%
Maize16	24101290	19503310	80.92%
Maize17	22656074	16927650	74.72%
Maize18	20329900	14552307	71.58%
Maize19	21546713	15024940	69.73%
Maize20	23946871	17518506	73.16%
Maize21	16401213	14032882	85.56%
Maize22	16870639	14355953	85.09%
Maize23	19686619	14907052	75.72%
Maize24	17696177	15234367	86.09%
Sorghum1	20383195	14029660	68.83%
Sorghum2	22126316	19134464	86.48%
Sorghum3	17782076	14589440	82.05%
Sorghum4	18215792	16723640	91.81%
Sorghum5	17796697	15624762	87.80%
Sorghum6	20671761	17713628	85.69%
Sorghum7	15592004	11829794	75.87%
Sorghum8	20764541	17222761	82.94%
Sorghum9	18772134	15495018	82.54%
Sorghum10	24286785	21872150	90.06%
Sorghum11	26776964	24683811	92.18%
Sorghum12	18273489	16623088	90.97%
Sorghum13	22936276	20952384	91.35%
Sorghum14	27215474	23539514	86.49%
Sorghum15	19464083	14710828	75.58%
Sorghum16	25082504	21446599	85.50%
Sorghum17	22942966	20484285	89.28%
Sorghum18	20801002	18431347	88.61%
Sorghum19	24226310	22244481	91.82%
Sorghum20	28373582	24601828	86.71%
Sorghum21	21708775	18137495	83.55%
Sorghum22	25065158	21372795	85.27%
Sorghum23	24987145	21160222	84.68%
Sorghum24	21581191	16567654	76.77%
setaria1	15893310	14067399	88.51%
setaria2	20431762	19590532	95.88%
setaria3	19362610	18510890	95.60%
setaria4	25036269	23771813	94.95%
setaria5	20991276	19200568	91.47%
setaria6	15038868	13574110	90.26%
setaria7	15956782	14330033	89.81%
setaria8	20403054	19391086	95.04%
setaria9	18812378	16148519	85.84%
setaria10	23719848	21927353	92.44%
setaria11	21656723	20930371	96.65%
setaria12	24563900	23290011	94.81%
setaria13	16414483	15440978	94.07%
setaria14	19231361	18523351	96.32%
setaria15	21057629	20044441	95.19%
setaria16	25017166	24186439	96.68%
setaria17	21159292	20200591	95.47%
setaria18	24117366	23162038	96.04%
setaria19	24621882	23438533	95.19%
setaria20	21901292	20793962	94.94%
setaria21	21298674	19541818	91.75%
setaria22	24922780	23094631	92.66%
setaria23	27657275	26340879	95.24%
setaria24	26315259	24760589	94.09%

## Sheet: Table S2
Table S2. Rhythmic genes in sorghum.
Probesets	BH.Q	ADJ.P	PERIOD	PHASE	CT.PHASE	AMP	X3	X6	X9	X12	X15	X18	X21	X24	X27	X30	X33	X36	X39	X42	X45	X48	X51	X54	X57	X60	X63	X66	X69	X72
Sobic.001G509200	2.68672e-09	8.37771e-12	24	0	0	85.5769	281.34	228.603	147.178	105.108	104.668	143.899	183.622	251.055	302.143	232.847	165.409	103.117	107.351	147.257	169.778	274.594	297.651	217.442	156.732	107.157	102.165	149.791	197.503	265.819
Sobic.002G041000	4.48584e-09	1.84692e-11	24	0	0	18.4148	70.5226	45.0848	20.1801	10.2964	10.6829	10.5844	26.7432	50.0796	64.3695	44.5621	17.8262	10.5353	10.0196	11.8129	33.1008	48.3231	64.7821	33.7722	12.4396	6.96816	6.56051	11.6237	23.3999	34.8459
Sobic.003G160200	6.93487e-09	3.94694e-11	24	0	0	61.4822	261.973	187.918	146.516	119.17	86.313	104.01	163.613	214.601	262.466	191.531	135.693	117.903	89.2859	145.1	161.281	211.075	280.68	191.209	140.315	107.237	76.4319	128.567	207.616	226.721
Sobic.001G499100	1.04515e-08	8.19488e-11	24	0	0	34.3255	154.799	92.3837	50.0396	29.9007	18.5124	33.1583	61.563	67.6067	145.988	110.482	52.1096	31.5605	17.0601	35.3205	64.1259	71.9668	135.788	114.091	52.2652	25.9313	13.7681	46.4425	62.6109	77.2852
Sobic.004G125800	1.04515e-08	8.19488e-11	24	0	0	13.3725	59.0307	48.6392	35.1493	24.6038	19.7837	33.6034	45.2529	50.6746	63.9911	51.4227	35.2588	26.8088	21.804	29.721	43.8951	52.557	65.4739	48.5623	38.0662	27.1269	18.27	31.1479	39.545	51.0589
Sobic.010G105000	1.04515e-08	8.19488e-11	24	0	0	4.04852	30.9779	10.4601	3.76324	1.30502	2.00816	2.03789	5.27541	18.3341	35.9348	15.2013	6.0286	2.28159	2.02209	2.69529	6.86738	15.0885	34.9697	10.4066	4.1329	2.12842	2.09754	3.36914	6.31198	13.9227
Sobic.003G042900	2.24225e-08	3.26508e-10	24	0	0	24.0186	132.196	52.9933	18.5508	5.85372	2.94369	6.99667	24.2141	64.5133	146.915	60.2416	18.1723	14.4678	2.34956	8.87824	36.8233	43.0982	124.76	55.014	13.5392	2.98839	2.77176	6.18455	19.0631	44.5156
Sobic.003G288200	2.24225e-08	3.26508e-10	24	0	0	4.31344	17.0586	7.96294	0.851309	0.363975	0.361983	1.16893	5.65716	16.3181	20.0395	7.93473	2.10661	0.493083	0.226124	0.481714	6.05259	15.8021	23.9406	5.71724	1.45305	0.827287	0.115325	1.30526	3.05161	10.842
Sobic.002G237900	3.38776e-08	6.28693e-10	24	0	0	110.406	316.368	178.814	119.215	15.3031	8.35973	14.0457	59.3279	200.835	306.999	177.262	82.5019	12.0842	22.1018	22.148	96.6904	272.717	320.646	228.714	69.876	14.1948	9.51891	15.4688	72.0658	241.918
Sobic.007G161500	3.38776e-08	6.28693e-10	24	0	0	100.279	399.154	253.843	30.424	11.0436	14.1674	18.6921	136.603	473.702	465.186	250.825	57.7218	13.4049	10.264	13.5444	183.716	452.076	647.272	196.846	42.4586	12.0775	9.71095	21.3196	73.1467	336.732
Sobic.002G295100	3.38776e-08	6.28693e-10	24	0	0	14.3342	65.0527	24.1598	8.3049	5.08341	2.97689	8.33634	25.3551	61.6352	69.8377	27.8768	10.6291	3.79833	4.68388	8.09799	28.3648	63.3581	102.974	21.7768	10.2643	4.48553	3.3232	7.97514	19.0857	53.8657
Sobic.009G250400	5.04079e-08	1.1842e-09	24	0	0	83.9186	169.54	126.036	34.9771	7.35716	5.84745	12.1111	99.2026	207.091	179.359	126.071	45.862	9.74527	7.69572	15.5285	110.569	200.612	212.619	138.799	46.3561	8.30262	3.78663	13.3398	89.0422	162.6
Sobic.009G225600	7.54921e-08	2.18486e-09	24	0	0	49.1913	166.91	121.081	27.2042	17.6862	17.1958	38.9823	65.4667	142.651	196.293	124.657	55.2117	18.3155	16.1136	40.2468	56.4101	133.489	202.82	96.7287	46.676	25.6237	14.7158	38.9224	62.0327	96.1695
Sobic.010G104700	7.54921e-08	2.18486e-09	24	0	0	25.8035	135.202	52.0613	18.8376	5.48918	3.07546	5.67482	26.2187	80.8212	147.621	64.4653	18.262	6.41662	3.19859	4.55177	28.5482	68.2058	151.538	54.7635	19.6701	6.28306	2.81266	7.03397	11.8535	64.8205
Sobic.008G133700	7.54921e-08	2.18486e-09	24	0	0	14.3383	57.1367	22.6908	20.5557	15.9578	7.15869	6.13499	27.4361	38.8408	51.5486	30.8861	21.9611	14.3364	6.8708	7.8943	26.4448	38.8838	42.6324	24.9593	14.3678	13.1611	7.40294	8.59538	29.1906	46.7147
Sobic.004G255600	7.54921e-08	2.18486e-09	24	0	0	7.8327	59.8572	27.3889	10.2468	8.03182	4.37307	8.26358	13.2352	24.1208	46.5613	23.2642	10.5156	7.8309	5.31037	7.29398	20.4225	25.7202	54.4954	25.894	11.4656	7.48596	4.44504	9.11613	9.60074	16.838
Sobic.001G298400	7.54921e-08	2.18486e-09	24	0	0	3.139	25.012	11.0383	1.57608	0.962542	0.160661	0.0713361	3.09514	14.1355	28.6928	10.3234	2.14289	1.35736	0.295317	0.213802	5.58694	12.8908	24.2001	10.3725	1.03713	0.435537	0.0703794	0.088507	2.50363	18.1473
Sobic.001G531100	7.54921e-08	2.18486e-09	24	0	0	2.22821	16.9622	7.19705	1.19649	0.585819	0.317147	0.563278	2.8351	12.3051	19.7446	10.8303	2.18948	0.297006	0.699552	0.316536	4.54082	14.4036	27.6515	6.73477	2.31552	0.505739	0.138931	0.815336	3.41155	8.39653
Sobic.004G339800	7.54921e-08	2.18486e-09	24	0	0	1.97527	8.86535	3.14141	1.70265	0.389614	0.423846	0.474165	1.98881	5.07394	6.28483	4.05134	1.66158	0.687551	0.687026	0.710815	2.13175	3.90131	4.3795	3.64725	2.04201	0.673194	0.91612	1.04586	1.93106	5.80287
Sobic.010G185800	1.12089e-07	3.95324e-09	24	0	0	10.4821	38.9849	20.3437	9.36457	2.87525	5.51977	8.39098	16.6256	35.4584	39.0592	18.1105	8.82219	3.40363	6.11626	12.3494	16.6532	36.9605	43.274	21.5187	7.25098	2.63239	7.10365	6.7562	18.45	44.762
Sobic.004G153900	1.12089e-07	3.95324e-09	24	0	0	1.92168	7.96675	3.11031	0.58265	0.191624	0.0415799	0.110774	2.28737	8.85336	8.70128	4.36947	0.861164	0.0389393	0.0611437	0.0829997	3.43459	7.93741	9.69963	3.21401	0.520421	0.159133	0.0364294	0.18325	1.51148	5.46341
Sobic.002G047400	1.67001e-07	7.0224e-09	24	0	0	309.521	1183.59	879.298	140.821	37.7718	36.6408	123.996	371.32	830.196	1254.58	840.935	272.142	37.7681	33.0339	106.449	429.816	766.697	1341.36	646.178	277.813	76.8046	21.7864	120.449	259.672	550.834
Sobic.001G180200	1.67001e-07	7.0224e-09	24	0	0	158.568	319.364	305.867	183.117	52.3256	48.9405	95.1144	222.514	432.354	426.319	323.09	198.958	59.4556	46.0013	88.7153	250.329	416.349	497.404	252.86	207.488	75.5282	36.2659	111.324	154.652	312.1
Sobic.006G102000	1.67001e-07	7.0224e-09	24	0	0	82.2231	368.204	319.554	208.803	160.596	166.105	197.167	234.179	359.97	368.207	324.341	228.957	163.631	158.414	177.977	235.949	352.543	364.819	310.024	225.693	177.442	154.538	173.631	202.795	294.098
Sobic.001G011400	1.67001e-07	7.0224e-09	24	0	0	16.2842	47.3466	33.6364	22.6116	13.0152	8.72361	14.7118	28.1447	39.085	46.7419	39.3011	20.3179	12.1474	5.88101	9.32241	22.1058	40.7638	63.4546	31.9222	19.2843	15.3954	7.01788	18.9275	17.5714	27.4234
Sobic.002G419700	1.67001e-07	7.0224e-09	24	0	0	2.73536	8.9718	4.06371	1.67166	0.840838	0.63858	1.02615	4.13018	8.25784	11.3623	4.99026	2.53826	1.39539	0.760173	1.05213	8.60714	5.35486	11.7598	4.01094	1.35324	1.08066	0.852539	1.13913	2.27846	5.60569
Sobic.001G070000	2.43644e-07	1.22589e-08	24	0	0	324.238	779.017	557.654	204.035	92.1151	95.627	129.746	442.249	959.555	802.783	597.509	278.868	102.263	98.7513	149.071	546.085	985.829	815.325	522.484	218.441	103.589	86.2817	147.839	386.136	816.554
Sobic.001G517700	2.43644e-07	1.22589e-08	24	0	0	237.227	582.017	508.415	308.895	115.845	112.174	298.411	446.047	717.153	599.458	480.614	326.105	98.6921	102.573	231.036	466.328	736.183	690.081	520.102	275.721	151.99	89.5854	304.49	390.121	651.154
Sobic.007G142200	2.43644e-07	1.22589e-08	24	0	0	46.5402	220.717	102.026	16.2763	5.10369	9.77151	9.07209	63.7173	146.742	248.88	107.263	20.962	6.57489	9.10743	7.9068	83.3015	132.685	254.219	88.6525	12.7877	3.37613	6.02665	9.5237	47.7454	124.502
Sobic.003G094100	2.43644e-07	1.22589e-08	24	0	0	32.2178	75.0873	62.0617	33.2196	18.3634	17.4951	29.5245	61.3934	104.757	88.0104	69.8614	42.826	22.9143	22.0645	32.52	60.6165	103.557	97.5653	60.0243	36.625	20.4126	18.6553	32.6524	54.3175	89.4379
Sobic.004G238600	2.43644e-07	1.22589e-08	24	0	0	17.9361	31.0589	30.9398	8.12977	2.06203	3.65714	8.94931	22.1353	47.3667	36.5053	30.0192	11.5753	1.94121	3.81937	7.16586	24.1774	44.5516	47.7248	27.3101	11.8721	4.18669	4.12847	10.8964	16.6834	37.6881
Sobic.007G045500	2.43644e-07	1.22589e-08	24	0	0	17.2846	78.2181	35.2678	10.2243	4.55798	3.78837	3.82648	21.8347	56.4028	79.9133	46.1465	12.1966	6.39142	5.67714	7.79305	44.7812	84.9682	86.5786	48.7354	9.04882	2.93294	4.78863	4.90683	16.9056	78.7182
Sobic.001G496200	2.43644e-07	1.22589e-08	24	0	0	7.81344	23.5774	12.7739	4.0452	1.12137	0.605678	3.6318	8.73172	26.5693	23.6517	12.8592	6.10738	1.62877	0.506278	1.88437	9.90012	23.5208	33.2434	10.538	6.90117	3.82334	0.710532	2.12174	3.45627	14.4035
Sobic.010G217500	2.43644e-07	1.22589e-08	24	0	0	1.41702	9.54632	4.45024	1.4796	0.763331	0.598539	0.711972	1.83488	4.33877	8.93564	4.37638	2.19445	0.503338	0.639727	0.849593	2.59985	5.17855	10.9977	3.57089	1.81202	0.769176	0.716983	0.486105	1.68337	4.63319
Sobic.003G365500	2.43644e-07	1.22589e-08	24	0	0	1.08844	4.52449	2.8116	0.71175	0.852664	0.132027	0.935019	1.44804	3.07221	4.52582	2.97516	1.26655	0.739528	0.498763	0.992493	5.84645	2.98635	3.60403	2.7576	1.7083	0.783539	0.422803	0.830048	2.45913	3.44146
Sobic.005G013800	2.43644e-07	1.22589e-08	24	0	0	0.7765	3.24265	1.56763	0.482509	0	0	0	0.615628	1.55324	2.57444	1.23508	0.280939	0.069868	0.0548544	0.0496415	0.657345	0.88322	2.08152	1.07732	0.207507	0	0	0.0548001	0.442779	0.877869
Sobic.003G341300	3.56942e-07	2.105e-08	24	0	0	171.378	260.966	303.139	107.602	18.6008	13.4696	45.6702	198.549	417.893	293.621	279.042	135.642	16.0384	14.9268	36.7627	216.744	419.751	333.427	261.824	125.924	37.3372	11.5281	44.8328	149.968	360.456
Sobic.002G273300	3.56942e-07	2.105e-08	24	0	0	51.4964	124.185	75.3013	8.56653	2.47445	1.93658	5.9835	70.5848	233.877	125.414	75.3218	15.9899	2.69586	2.82536	5.03466	99.1378	251.1	142.454	74.9837	12.5181	2.04044	2.28153	6.4571	48.8918	233.097
Sobic.009G207600	3.56942e-07	2.105e-08	24	0	0	37.1958	64.4121	41.7	23.3227	6.44673	4.17645	4.82598	40.5528	102.331	70.8144	46.4312	31.9909	8.38573	3.51472	6.12706	46.94	119.4	58.6519	41.2885	20.0835	5.77734	4.27631	5.39623	37.0309	111.362
Sobic.006G140500	3.56942e-07	2.105e-08	24	0	0	27.8719	75.3243	62.8414	29.4265	23.4246	15.2013	35.0499	50.5055	64.0457	79.856	61.1289	31.5581	21.109	12.024	30.4982	57.3415	59.5527	77.3311	45.8096	28.6207	22.4598	8.6224	28.3158	38.1469	43.501
Sobic.002G374600	3.56942e-07	2.105e-08	24	0	0	25.1953	147.274	53.344	27.0605	13.0069	11.8247	30.6926	43.7118	56.6919	145.833	59.6559	35.0186	13.4345	11.8085	26.215	41.5599	46.1878	188.47	50.2427	30.1782	14.7535	8.06028	26.8775	35.6869	42.2511
Sobic.003G395900	3.56942e-07	2.105e-08	24	0	0	11.4942	42.8657	30.5246	13.0491	7.8274	8.76328	12.4889	19.7968	53.9469	52.4005	37.5634	13.7214	6.96587	10.0081	10.4596	17.8106	50.4013	55.1029	27.8307	13.7156	7.99084	8.33736	11.5244	21.0609	48.9
Sobic.001G107000	3.56942e-07	2.105e-08	24	0	0	10.2893	26.1584	22.1955	7.13095	1.98465	1.86048	5.68726	11.2654	23.4771	26.0737	20.399	13.6364	1.65974	1.06599	3.79376	12.6625	23.3065	32.568	21.7864	16.2754	7.2792	0.905996	4.74553	7.3999	22.6205
Sobic.010G099700	3.56942e-07	2.105e-08	24	0	0	5.12022	14.4486	10.3389	6.01608	2.639	2.7769	5.00666	6.6409	13.3877	20.0489	13.5177	8.76945	3.37077	4.38882	6.96696	10.9128	14.7114	18.9484	11.5867	8.21857	3.91259	4.73322	7.451	7.59188	15.712
Sobic.003G443000	3.56942e-07	2.105e-08	24	0	0	4.39533	10.4785	6.38118	1.99504	0.835568	0.830994	1.07339	6.12986	9.29374	9.93024	9.56996	3.32029	0.955089	0.888716	1.58469	8.32022	7.23853	15.4216	5.78346	3.34013	1.20538	1.82015	2.83667	5.07198	7.25949
Sobic.005G091300	3.56942e-07	2.105e-08	24	0	0	4.22546	20.093	10.4618	3.19718	2.2124	1.88596	3.54254	6.53152	15.5273	23.1599	9.746	3.90603	2.18366	2.33212	2.66693	10.8192	12.7872	24.2897	9.5099	3.50499	2.09975	2.23818	3.92919	5.05087	9.51551
Sobic.001G411200	3.56942e-07	2.105e-08	24	0	0	3.10483	12.4393	7.96685	3.43995	1.87329	2.4583	2.62619	5.28253	10.357	12.1285	7.83615	4.23779	1.74995	2.65515	3.81239	4.40664	9.21951	15.3828	6.77798	3.84538	2.00603	2.61237	2.95096	4.12574	6.33314
Sobic.008G187100	3.56942e-07	2.105e-08	24	0	0	2.55391	6.05176	5.95495	3.76761	1.36343	1.15813	2.43999	4.88413	6.72766	7.7344	6.17531	3.66169	1.68206	0.839593	2.28948	4.95767	5.65627	7.7099	5.45223	4.05398	2.11097	0.834408	2.67241	3.42872	4.85455
Sobic.008G191000	3.56942e-07	2.105e-08	24	0	0	1.78306	4.63533	3.48607	1.51389	0.860831	0.751996	1.2491	2.62056	5.15886	6.12901	4.49128	1.57742	0.685885	0.651236	0.925456	4.21476	4.70457	6.85329	3.52658	2.87614	0.959422	0.422131	1.28309	1.64658	3.84644
Sobic.006G186500	3.56942e-07	2.105e-08	24	0	0	1.67651	3.21505	2.93101	1.32669	0.567225	0.307702	0.844106	2.53907	5.09162	3.18381	3.76506	2.01699	0.480268	0.351928	1.05113	2.67347	3.44035	3.60356	3.25258	2.04449	0.71966	0.569128	1.25564	2.58709	3.31893
Sobic.004G097300	3.56942e-07	2.105e-08	27	0	0	1.63839	4.41151	3.79549	2.60328	1.41591	0.619356	0.35369	1.11259	1.64504	4.2158	9.23442	2.73434	1.28441	0.663192	0.520202	0.657909	1.49612	2.35266	5.26472	2.70869	1.18987	0.814847	0.538027	0.52263	0.583089
Sobic.001G263100	5.16426e-07	3.55832e-08	24	0	0	7.73999	23.0323	19.9685	12.3588	6.50679	7.2159	12.2588	18.9849	22.3212	26.9182	21.6168	14.3381	8.14656	9.31019	13.0566	19.2557	19.9846	29.7521	23.742	13.4858	8.24126	8.94584	12.4013	19.8682	20.276
Sobic.005G026100	5.16426e-07	3.55832e-08	24	0	0	7.07421	20.4529	13.7494	13.341	8.19756	7.2114	7.84919	12.7102	20.2726	18.6654	15.6116	12.6672	11.3141	6.51338	8.15892	18.4059	21.6992	25.7594	16.1764	10.3024	7.44125	7.4197	7.75302	11.4806	21.0777
Sobic.002G069000	5.16426e-07	3.55832e-08	24	0	0	1.59649	5.03808	4.76707	2.80815	1.96041	1.84111	2.33462	3.25115	6.03932	4.5005	3.58335	3.43498	2.62503	2.44765	2.89418	3.53427	6.07825	5.24834	4.23326	3.09076	2.32965	2.15323	2.61827	3.17018	4.85065
Sobic.009G129400	5.16426e-07	3.55832e-08	24	0	0	0.502476	1.67433	1.75335	0.940088	0.581329	0.712501	0.810949	1.29397	1.40112	2.08987	1.46411	0.958774	0.5431	0.511453	0.796687	0.969234	1.90831	2.44909	1.03714	0.999526	0.756164	0.815071	0.841508	0.949929	1.76037
Sobic.001G280100	7.50296e-07	5.92614e-08	24	0	0	24.8483	125.455	69.383	31.5198	19.631	25.2126	34.3013	45.6967	60.3534	135.53	75.7339	45.42	23.8372	31.1642	39.7914	46.2449	51.1871	134.325	65.6123	43.4153	25.232	29.1886	40.6417	49.3095	54.9709
Sobic.004G317500	7.50296e-07	5.92614e-08	24	0	0	24.3971	83.875	66.2487	16.5047	3.47613	4.97823	5.76052	26.4524	74.4454	84.2041	58.1451	21.8706	3.03742	3.10568	4.11544	38.8783	59.8834	86.8589	62.0196	17.4128	3.94521	3.56856	7.25789	15.7799	53.844
Sobic.002G324700	7.50296e-07	5.92614e-08	24	0	0	8.17514	21.0776	17.1138	8.493	3.13054	5.55241	7.76778	13.4936	17.7551	23.7035	20.5736	9.79241	3.16303	6.5751	6.62169	12.023	17.8953	23.3912	19.863	7.00551	2.60596	5.49949	8.01068	13.2316	16.7762
Sobic.002G311200	7.50296e-07	5.92614e-08	24	0	0	5.62412	15.527	14.4086	2.5853	0.82488	0.403828	1.19686	6.59711	16.9721	16.7764	11.1534	4.84104	1.5086	0.564008	1.07825	9.14445	16.8444	17.5749	8.08779	3.32386	0.816414	0.834737	0.999188	2.42988	7.68732
Sobic.009G176800	7.50296e-07	5.92614e-08	24	0	0	4.35385	9.2747	5.99485	2.98564	0.79477	0.917606	0.826508	4.91575	9.13404	10.0172	6.27127	3.6165	0.680013	0.908337	0.859466	3.93581	7.5563	9.57205	4.21069	2.27178	0.848246	0.568105	1.33343	4.5657	4.31658
Sobic.002G404400	7.50296e-07	5.92614e-08	24	0	0	2.3252	9.33003	6.12852	2.14239	1.19323	2.33205	3.24729	3.37666	6.05932	9.65215	4.95158	3.41187	2.38997	2.22719	3.29118	4.08854	6.60012	9.5513	5.12198	2.67758	1.5017	2.72824	3.07114	4.54999	6.38221
Sobic.008G065000	1.07535e-06	9.73061e-08	24	0	0	79.3891	181.001	129.754	36.7423	17.4808	16.9375	43.0606	112.313	195.192	175.061	116.507	48.2312	14.2316	15.0117	37.7252	112.277	191.969	191.061	92.544	39.4806	20.1945	12.1364	40.3381	86.7602	143.843
Sobic.006G090100	1.07535e-06	9.73061e-08	24	0	0	61.2931	116.503	105.693	48.3372	26.411	14.7072	23.05	87.8054	151.334	136.787	107.8	67.069	24.7704	14.1386	24.3763	87.1005	158.758	129.856	103.879	65.8514	34.6641	13.851	25.9324	67.5787	139.592
Sobic.003G127800	1.07535e-06	9.73061e-08	24	0	0	56.9474	157.025	88.9516	20.7269	5.58617	7.78822	24.1729	69.7373	178.921	164.225	79.6918	29.9359	5.22012	10.3686	19.673	84.7155	162.791	188.781	82.6806	32.5736	7.40819	7.12525	20.2009	43.8529	112.375
Sobic.009G113800	1.07535e-06	9.73061e-08	24	0	0	51.031	94.7673	100.53	36.6473	18.9429	13.6292	42.2624	80.8661	129.647	105.903	90.0044	66.5608	19.6338	11.0888	30.2041	88.6699	139.583	115.844	86.3209	65.0442	40.2374	10.5707	36.2422	59.3401	102.569
Sobic.004G035900	1.07535e-06	9.73061e-08	24	0	0	11.9485	34.834	26.5637	10.2781	6.08405	3.65006	7.54049	16.3538	43.3639	38.4981	26.3167	15.0039	6.5907	3.6879	5.15333	23.1835	42.8481	45.3072	21.0759	16.4586	9.17429	3.24644	6.69237	10.9589	37.6761
Sobic.001G064000	1.07535e-06	9.73061e-08	24	0	0	11.7098	43.5757	39.858	33.2332	27.0156	25.8038	24.6905	37.019	47.0779	45.2809	40.9361	30.3911	26.9823	25.6617	24.3443	35.4162	42.4028	48.0004	43.0666	28.6707	20.6485	23.2156	25.9266	35.1826	44.8737
Sobic.005G042800	1.07535e-06	9.73061e-08	24	0	0	4.43908	10.8825	8.7177	3.81218	1.49683	2.43989	2.75868	6.89645	11.3821	13.0094	11.2446	5.49913	1.76972	3.76699	3.74772	5.86289	11.8135	11.3038	7.93001	4.16796	1.06178	3.95253	3.3751	8.67481	11.9908
Sobic.010G134000	1.07535e-06	9.73061e-08	24	0	0	4.16191	9.48819	6.25309	2.84856	0.71485	1.14602	3.08677	7.03185	9.84026	9.65562	6.29372	3.78564	0.903829	0.310393	1.34471	6.90844	10.715	11.9427	4.90428	4.1767	1.26959	0.47554	2.53202	4.37962	7.43593
Sobic.003G354900	1.07535e-06	9.73061e-08	24	0	0	2.13062	26.1666	5.64119	0.214893	0.214379	0.0996807	0.118027	3.01597	24.7775	29.0299	4.71138	0.750723	0.186701	0.122151	0.0442172	3.36672	26.3056	34.0686	4.03597	0.369665	0.105971	0.145555	0.0244061	0.468346	22.4793
Sobic.004G128900	1.53594e-06	1.5763e-07	24	0	0	149.555	659.325	344.714	111.293	54.3337	50.6403	131.934	184.543	295.079	685.757	354.667	152.361	48.013	58.2562	123.66	193.023	294.417	856.775	334.013	143.243	83.1277	41.8784	119.943	157.09	202.044
Sobic.010G275700	1.53594e-06	1.5763e-07	24	0	0	52.561	82.7682	73.1884	19.3039	3.92754	2.91534	8.43568	82.3424	130.03	97.2482	74.7387	31.6143	3.43214	3.28792	8.72683	101.001	134.208	132.915	75.9287	33.5668	8.60055	2.16128	9.21893	62.3793	127.22
Sobic.003G139500	1.53594e-06	1.5763e-07	24	0	0	21.2536	100.8	84.4102	19.5273	5.79489	8.10905	12.7914	24.4338	49.1319	146.65	112.687	32.8059	9.67899	8.83626	15.6299	34.4112	38.1166	183.911	82.4982	31.7798	6.15341	9.25909	18.5534	22.3994	36.6377
Sobic.001G345100	1.53594e-06	1.5763e-07	24	0	0	14.29	44.6035	28.5074	15.8812	5.15472	9.91643	18.7343	27.2724	44.0986	46.7357	29.7188	16.2826	4.80893	12.8371	15.0704	30.34	43.8067	52.4648	28.937	15.0495	6.61712	10.5345	15.696	22.246	38.1024
Sobic.004G282900	1.53594e-06	1.5763e-07	24	0	0	4.51856	14.6089	10.6526	1.81575	0.61292	0.820345	1.47521	6.00772	22.9935	13.2401	14.0972	3.56536	0.537773	0.543645	0.955225	10.6613	21.9118	32.6151	8.08307	3.63643	1.29508	0.539046	2.33494	3.57542	21.8998
Sobic.001G217200	1.53594e-06	1.5763e-07	24	0	0	4.08996	9.86769	8.26269	2.79837	1.24069	1.43381	3.39444	5.06414	7.86147	10.3644	7.54825	3.17287	1.19068	1.34581	2.73559	6.22806	8.01029	13.9935	7.24067	3.18836	1.59222	1.07086	4.25925	3.77786	6.00803
Sobic.008G081200	1.53594e-06	1.5763e-07	24	0	0	1.48696	6.01806	4.0302	1.18813	0.13205	0.514413	0.381677	1.42848	6.405	5.28215	2.29438	0.70723	0.214976	0.306558	0.303971	1.55235	6.3561	8.12705	1.94708	0.585413	0.411226	0.219823	0.558121	0.899497	6.11093
Sobic.001G519800	2.19352e-06	2.52076e-07	24	0	0	1361.44	2865.98	3370.41	1593.94	665.144	485.104	1480.01	2175.88	2829.2	3209.8	2965.12	1747.45	545.064	479.346	1193.06	2203.51	2588.59	3376.64	2815.53	1932.98	968.337	304.958	1309.39	1668.11	1761.85
Sobic.002G073700	2.19352e-06	2.52076e-07	24	0	0	21.2527	52.8491	35.5995	17.9157	8.23698	11.7609	8.44458	32.3456	75.9094	54.7064	37.8347	18.8694	8.31395	6.96693	8.579	41.4605	82.6868	58.9239	31.0158	17.7904	12.0276	6.37788	12.2465	28.9246	66.2775
Sobic.004G027600	2.19352e-06	2.52076e-07	24	0	0	14.8879	35.8538	31.2472	17.1214	11.4047	8.05707	17.4275	33.8756	43.6783	39.5023	31.0258	22.1049	10.8869	7.7012	14.7429	32.8963	42.6244	37.9563	32.5082	22.1296	11.49	7.6641	15.3872	25.4033	36.3985
Sobic.009G129300	2.19352e-06	2.52076e-07	24	0	0	12.6347	38.1995	42.1815	27.7376	19.4751	15.2883	24.3804	33.4195	40.8258	48.5847	40.5367	28.92	18.6357	13.7962	23.4139	30.1659	34.7669	44.4588	36.6043	31.1129	21.2359	13.8233	27.153	30.88	26.8262
Sobic.007G006400	2.19352e-06	2.52076e-07	24	0	0	3.83839	15.1863	6.45365	3.8099	2.80847	2.5595	5.84469	6.20198	11.0726	12.1151	10.0885	4.43661	2.62523	3.3157	4.21706	9.39644	8.83765	15.6801	9.15537	5.67817	3.34294	2.5628	3.40194	4.88261	8.12679
Sobic.007G137700	2.19352e-06	2.52076e-07	24	0	0	1.12336	4.56872	3.32306	0.722332	0.432364	0.26805	0.714118	1.56675	5.77085	4.62775	2.70107	1.00938	0.125514	0.39417	0.44589	2.36176	6.59452	5.609	1.47997	0.41937	0.299213	0.0587117	0.19689	1.44171	5.9139
Sobic.010G199200	3.13004e-06	3.98172e-07	24	0	0	57.4686	133.22	124.863	61.8259	16.2891	43.5901	53.7031	107.404	184.862	139.099	119.792	70.3866	16.1071	52.6139	51.7874	88.0227	196.696	140.877	126.023	72.36	28.4586	40.8863	55.4539	76.2061	136.467
Sobic.001G514800	3.13004e-06	3.98172e-07	24	0	0	28.9363	90.1148	48.3873	12.5134	4.26127	7.46517	17.8422	38.5574	71.9028	99.4761	51.7746	17.6884	5.13942	7.21482	16.4426	43.7373	70.9317	124.846	40.0509	10.1713	5.55521	6.1931	17.6712	31.5995	57.0442
Sobic.002G134300	3.13004e-06	3.98172e-07	24	0	0	3.53739	15.3626	15.4667	2.54827	0.646842	0.481363	0.871305	3.58256	21.0786	12.4332	7.93652	4.00177	0.708618	0.48279	0.751182	6.75382	18.7346	15.8438	5.40711	2.37008	0.945416	0.271832	0.594224	2.05746	10.8452
Sobic.006G202300	3.13004e-06	3.98172e-07	24	0	0	0.774297	3.54627	2.66245	1.51757	0.788459	1.15714	1.16201	1.52305	2.70221	5.10681	3.15617	1.45312	1.32098	1.33199	1.21054	1.71965	1.48923	4.3278	2.09684	1.36356	1.09096	1.18944	1.25904	1.471	1.92287
Sobic.004G189800	4.42869e-06	6.21561e-07	24	0	0	211.041	464.409	508.046	209.589	135.112	113.166	306.462	447.076	597.1	490.264	465.114	296.758	118.59	116.307	240.214	465.149	573.868	596.931	465.536	299.469	206.775	95.6468	275.597	374.09	520.966
Sobic.010G214000	4.42869e-06	6.21561e-07	24	0	0	176.14	340.573	352.463	200.876	87.4384	58.7862	98.824	194.448	417.147	367.222	337.555	257.555	94.3742	68.6788	93.1991	220.421	465.196	383.21	343.205	240.73	91.1511	73.4594	91.6007	174.593	409.641
Sobic.001G303200	4.42869e-06	6.21561e-07	24	0	0	49.5364	139.665	130.434	60.379	28.953	63.8971	60.6877	99.4554	159.874	159.613	132.546	77.8354	32.0757	55.6906	61.6402	100.884	157.074	187.21	118.094	71.3562	33.9875	48.4474	72.0227	90.0282	138.897
Sobic.004G059800	4.42869e-06	6.21561e-07	24	0	0	15.6978	40.25	34.6262	13.8344	6.45669	12.5896	11.7891	26.6115	46.9602	55.8183	48.8691	22.5972	5.13809	14.227	12.5817	27.5156	51.4324	47.76	43.2331	21.221	7.40547	11.9743	12.9536	30.7812	50.2922
Sobic.001G020100	4.42869e-06	6.21561e-07	24	0	0	13.1352	31.6497	35.4925	16.9165	9.28874	10.9463	20.8275	28.2031	41.5424	42.7322	41.3013	29.7168	9.62483	10.0752	19.739	30.6624	40.255	45.8122	29.9659	23.9776	13.5653	11.2559	20.4836	25.4289	31.1607
Sobic.002G310900	4.42869e-06	6.21561e-07	24	0	0	8.38405	20.5621	13.0748	4.31381	1.84436	2.00102	5.38827	12.7834	18.2643	21.4101	14.2633	6.0767	1.75304	3.08489	3.77958	12.8676	17.4324	31.8164	12.0624	9.06648	2.22335	2.43179	6.92229	6.7041	10.8866
Sobic.003G107700	4.42869e-06	6.21561e-07	24	0	0	7.47687	19.2437	15.9949	6.74363	6.94045	3.188	5.42101	12.9634	19.0018	18.8071	13.0357	7.42055	6.63075	2.34128	4.73382	14.9483	15.9208	24.2137	11.1822	5.09924	6.02175	2.56011	5.55551	11.3113	11.5713
Sobic.003G428600	4.42869e-06	6.21561e-07	24	0	0	7.27331	19.5656	13.3868	8.81618	4.79433	6.19198	7.05897	16.478	23.865	18.5047	14.0203	10.9868	6.11422	6.10978	5.06025	16.1196	24.1536	24.4654	13.133	8.13169	6.47555	5.15438	6.53468	12.8007	17.9395
Sobic.002G381700	4.42869e-06	6.21561e-07	24	0	0	5.09778	57.2168	31.7009	4.37501	4.26169	4.44163	5.43155	10.4145	70.1459	64.4544	34.6685	7.06039	4.19365	4.4703	4.69955	14.4349	67.3169	89.9228	29.0073	6.12628	2.62414	4.72077	4.67981	8.15667	59.0107
Sobic.003G340300	4.42869e-06	6.21561e-07	27	0	0	2.45756	10.7887	6.44247	3.21227	1.23321	1.17962	1.10269	1.53694	2.87891	9.87422	10.164	4.90962	1.39542	0.533226	0.681624	1.29018	1.24031	6.92879	7.04033	4.71565	2.35369	0.897515	1.18569	0.657054	0.947623
Sobic.007G147800	4.42869e-06	6.21561e-07	24	0	0	1.26679	4.2785	3.24535	1.58713	0.864975	1.45384	1.50394	3.44709	3.07709	4.60723	3.00608	1.44552	0.951597	0.59769	1.08178	2.38746	4.05992	3.57002	1.43853	1.12005	0.648147	0.594877	1.14444	2.40604	2.91232
Sobic.001G099500	4.42869e-06	6.21561e-07	27	0	0	1.06174	2.80108	2.4215	2.36424	1.29955	0.342645	0.288391	0.744852	2.18598	2.79304	3.6445	3.33451	2.06121	0.172004	0.120037	0.517804	1.92184	2.6314	3.15901	3.51617	2.68413	0.252891	0.0795067	0.442641	1.80646
Sobic.002G103900	4.42869e-06	6.21561e-07	24	0	0	0.427994	1.9933	1.35217	0.609289	0.254487	0.35006	0.347515	0.597988	1.6946	1.41036	1.53353	0.747734	0.244318	0.160947	0.551309	1.00568	1.31904	3.10022	1.54928	0.51398	0.508797	0.191385	0.638759	0.999964	0.639537
Sobic.010G227900	4.42869e-06	6.21561e-07	24	0	0	0.379468	1.70726	0.70337	0.0391391	0.100403	2.17e-05	0.22625	0.34956	1.86213	2.99352	1.20593	0.15952	0.106476	0.133794	0.0518565	0.599861	2.26353	2.81407	1.11034	0.100992	0.034213	0.0433255	0.11798	0.357442	1.71801
Sobic.001G523200	6.24065e-06	9.59374e-07	24	0	0	11.7166	59.7402	39.9692	23.212	17.7449	19.2591	20.8565	30.3618	77.0556	85.6336	47.4909	34.7902	23.3971	17.5197	21.4253	37.0854	57.4501	110.987	39.0331	27.9866	23.8069	15.4697	21.2485	19.3431	53.6983
Sobic.009G030100	6.24065e-06	9.59374e-07	24	0	0	11.4592	55.5019	46.3162	43.4735	32.0477	34.5015	39.0824	49.2702	90.4018	54.5522	51.4788	47.1558	38.8242	33.3434	42.0237	55.8932	102.116	73.8917	56.8043	51.4098	35.2521	35.0516	41.3684	50.2703	118.414
Sobic.001G470000	6.24065e-06	9.59374e-07	24	0	0	3.04489	9.77083	6.75251	2.03459	0.834722	0.34934	0.775189	3.39606	9.01813	8.00601	4.40292	1.63709	1.72625	0.255718	0.858549	22.2168	5.86724	10.6354	4.10639	1.16082	0.709903	0.0959202	0.51093	1.96844	3.03521
Sobic.004G023300	6.24065e-06	9.59374e-07	24	0	0	2.21482	4.18185	5.13633	2.9352	1.04962	0.690494	1.74951	2.37297	6.26016	3.82325	3.81421	2.54755	1.07835	0.528563	1.39417	2.67479	7.25184	5.7326	3.66009	3.51859	1.85518	0.664161	1.21915	2.42461	4.63711
Sobic.001G316400	6.24065e-06	9.59374e-07	24	0	0	2.20125	6.86232	3.9133	2.10463	0.692177	1.42684	0.800268	3.22898	4.82575	5.42176	3.40529	3.53485	1.54721	1.10431	1.04933	3.06023	4.30431	6.75126	4.72037	2.29759	1.91605	2.4344	1.93062	2.45131	6.11188
Sobic.006G020300	6.24065e-06	9.59374e-07	24	0	0	0.962186	13.9649	3.22255	1.61951	1.41158	0.654523	0.102108	1.16381	2.01526	10.3022	1.88699	0.502042	0.462874	0.238879	0.43612	0.860392	2.41051	10.6281	3.17071	0.52453	0.302355	0.102696	0.65084	2.44436	5.19012
Sobic.003G234300	6.24065e-06	9.59374e-07	24	0	0	0.735918	2.34965	1.52732	0.391752	0.334985	0.181719	0.645495	0.999664	1.37573	3.04221	1.96193	0.689194	0.170179	0.801658	0.967302	1.00069	2.28573	2.81667	2.00662	0.884498	0.579557	0.318419	1.33478	1.75254	1.96005
Sobic.004G023200	8.77827e-06	1.46482e-06	24	0	0	224.562	432.148	579.057	278.778	114.57	73.9239	232.654	348.982	717.814	437.97	475.515	350.433	111.35	63.1901	149.335	282.748	746.71	585.651	419.644	325.508	200.008	52.7146	153.342	238.221	434.824
Sobic.005G073200	8.77827e-06	1.46482e-06	24	0	0	9.50953	36.227	37.6763	26.3715	18.1826	21.8785	26.2882	34.0833	41.7903	47.2911	48.0075	28.1515	19.4854	17.0917	21.2954	36.592	41.7999	49.2634	45.6439	30.1665	19.5149	15.2526	26.303	31.7617	36.6344
Sobic.006G022900	8.77827e-06	1.46482e-06	24	0	0	1.09885	3.00335	3.53894	1.58424	1.24537	0.834175	1.23463	2.03857	4.55522	2.95098	2.2301	1.8947	0.819447	0.671743	1.0308	1.44372	3.93943	4.25052	2.09366	1.74011	1.14019	0.730845	0.963119	1.17875	2.53178
Sobic.008G053200	1.22385e-05	2.21339e-06	24	0	0	1051.65	2585.24	2831.69	1344.43	724.139	1086.42	1797.89	2277.62	2998.75	3009.41	2982.84	1883.37	725.088	1141.09	1748.42	2696.7	2900.04	3387.38	2651.38	1843.93	1421.3	1191.96	2212.69	2202.4	2724.53
Sobic.006G093900	1.22385e-05	2.21339e-06	24	0	0	272.566	800.306	872.655	458.959	346.096	366.371	613.096	654.749	844.426	904.928	776.32	594.485	329.563	347.847	559.175	692.468	846.293	780.497	683.66	527.069	365.827	292.107	556.853	611.906	723.217
Sobic.007G047400	1.22385e-05	2.21339e-06	24	0	0	218.081	953.894	318.569	36.8066	10.3721	6.52893	6.44196	284.577	1415.2	1042.92	438.399	134.851	18.2316	5.02258	6.48583	413.635	1620.73	1367.7	403.433	137.604	28.8981	4.23509	7.51991	162.834	1619.05
Sobic.009G015100	1.22385e-05	2.21339e-06	24	0	0	42.4531	94.6363	93.3532	41.048	18.3253	25.2381	42.1354	100.89	140.86	111.763	116.704	54.4868	18.1406	26.4327	34.4258	91.481	138.664	127.269	104.519	57.2103	29.9252	22.6517	39.0743	79.2636	141.584
Sobic.003G403700	1.22385e-05	2.21339e-06	24	0	0	20.6542	183.032	93.0793	74.1374	69.4952	68.512	73.9521	111.457	146.39	214.013	104.875	90.1163	88.058	74.4513	93.97	148.234	131.308	209.899	113.242	81.7666	66.9284	68.7754	80.0518	130.1	144.555
Sobic.006G235800	1.22385e-05	2.21339e-06	24	0	0	7.63018	36.643	29.6944	19.4681	18.5113	14.7183	24.5522	19.2726	36.5948	33.3944	25.6514	21.9502	18.2882	14.4044	21.4643	24.8092	44.2817	35.8527	27.6939	17.2955	19.4956	9.27112	21.4748	19.7719	30.6908
Sobic.005G166900	1.22385e-05	2.21339e-06	24	0	0	7.49815	57.3815	22.9297	6.15755	5.04191	6.26645	2.42886	11.8083	22.41	29.8497	11.4629	5.4756	4.34463	4.32742	6.98003	7.96928	21.1592	16.5015	17.3801	4.40547	1.81085	3.73092	3.71282	15.8215	44.3025
Sobic.005G200300	1.22385e-05	2.21339e-06	24	0	0	0.949205	4.85467	1.3134	0.784878	0.576121	0.416696	0.339203	1.8626	2.79334	3.70623	1.09977	0.501263	0.520318	0.229778	1.01667	1.52754	1.79587	4.27922	1.03241	0.144864	0.75311	0.312444	0.586659	1.31189	2.82626
Sobic.006G091900	1.22385e-05	2.21339e-06	24	0	0	0.81953	5.78254	4.52055	4.11836	3.26465	3.36156	3.1017	3.81125	4.20532	6.72579	5.37021	3.61229	2.99452	2.9177	3.62876	3.8097	4.48915	6.7736	5.11182	3.12418	2.72994	3.64913	3.97474	4.03877	4.58255
Sobic.009G017000	1.22385e-05	2.21339e-06	24	0	0	0.710975	1.68666	2.465	1.35367	0.260961	0.699538	1.03299	1.67067	2.03846	1.92658	1.90116	1.04825	0.488241	0.566738	1.05045	1.79998	2.01139	2.08409	1.68462	1.29682	0.962522	0.690678	1.31035	1.6576	1.73896
Sobic.005G206400	1.52609e-05	2.76231e-06	24	0	0	0.796481	1.95609	1.54587	0.283222	0	0	0.155556	0.843172	2.4865	1.55791	1.38688	0.549683	0.164044	0.0643965	0.0582769	0.289385	3.82342	2.03634	2.30626	0.73081	0.111733	0	0.0643328	0.324876	4.46584
Sobic.007G071500	1.69471e-05	3.31124e-06	24	0	0	2417.44	7860.08	8983.04	5752.96	4022.86	3567.43	6155.85	7268.49	9222.86	8282.66	8258.03	6166.72	3882.31	3348.72	5217.94	7586.6	8849.32	8256.62	7822.52	7170.16	5040.16	2722.56	5823.32	5870.27	6418.35
Sobic.002G408100	1.69471e-05	3.31124e-06	24	0	0	44.5307	93.8078	93.8314	43.6375	14.3239	18.0964	21.4978	51.7587	109.639	79.2281	83.7326	48.7103	13.4644	20.9926	17.6119	49.9843	150.677	112.793	90.935	39.937	17.6069	18.0142	19.6065	45.7352	133.138
Sobic.001G185500	1.69471e-05	3.31124e-06	24	0	0	43.1707	215.053	115.99	66.3283	57.0369	64.0923	58.4044	119.457	152.923	198.002	121.559	63.8655	62.17	53.2299	62.8257	147.473	139.283	219.693	134.137	44.2527	41.1096	50.0188	82.3335	94.5466	125.61
Sobic.001G086800	1.69471e-05	3.31124e-06	24	0	0	16.4547	39.0348	22.492	2.27835	0.719747	0.932947	0.780197	29.5207	254.874	69.346	36.7956	6.51483	1.80688	0.849574	0.720741	27.6121	268.645	65.2697	20.4529	6.40585	1.19843	0.357648	1.31105	9.75681	248.895
Sobic.001G498000	1.69471e-05	3.31124e-06	24	0	0	16.0713	48.4486	43.4304	25.9305	12.5647	20.2394	17.5461	26.9086	43.7699	60.8465	51.5525	31.907	18.3833	23.4419	19.1653	32.9948	32.917	70.3493	38.443	24.5112	15.14	25.6009	23.0417	27.2219	33.0557
Sobic.009G245000	1.69471e-05	3.31124e-06	27	0	0	8.32961	79.1302	29.0506	11.2749	4.7544	5.0693	2.81687	2.85282	8.72477	77.0492	46.9806	14.392	10.4304	4.35932	1.6359	1.76309	3.22437	59.2735	31.3252	13.8076	6.49669	2.72715	2.85253	0.923686	1.3953
Sobic.002G193800	1.69471e-05	3.31124e-06	24	0	0	2.82426	14.8345	15.5149	10.9409	10.1258	9.1531	10.4935	12.3321	18.7602	16.1197	13.8641	10.3049	8.60419	8.85823	9.05756	15.3172	17.1935	17.0389	15.2333	11.8879	8.70655	6.80365	10.394	10.9146	16.504
Sobic.001G406700	1.69471e-05	3.31124e-06	27	0	0	0.319105	0.86027	0.818062	0.656772	0.516789	0.135675	0.166558	0.36678	0.577512	0.333374	0.687984	0.670163	0.423474	0.175714	0.123503	0.0302141	0.45533	0.825224	0.771132	1.07973	0.456239	0.395195	0.116823	0.0982724	0.215758
Sobic.010G109200	2.33148e-05	4.90618e-06	24	0	0	6.7947	20.6837	16.8525	5.30994	2.11019	6.79457	4.00871	8.93349	19.7516	24.0838	17.3518	7.26124	1.78293	6.91315	7.80591	9.6646	17.1891	24.3094	15.1285	6.58041	2.01095	5.04407	9.40221	8.76693	16.3729
Sobic.004G021800	2.33148e-05	4.90618e-06	24	0	0	6.02433	12.7509	9.74203	5.31477	3.18134	0.492854	1.75116	8.13742	20.063	9.80168	9.22704	7.4263	2.27497	2.53719	2.29608	5.97266	14.9555	13.3724	12.9828	7.8849	3.77381	2.15971	4.34553	4.38912	13.5363
Sobic.001G203200	2.33148e-05	4.90618e-06	24	0	0	4.36199	15.0934	9.59262	5.39271	3.10748	3.72573	3.91681	8.41861	17.3975	17.3482	14.4059	6.13105	4.29905	3.58426	3.72871	12.0628	17.9407	16.8062	11.0059	6.69298	2.56167	5.40919	3.61375	6.69431	16.8193
Sobic.002G206200	2.33148e-05	4.90618e-06	24	0	0	3.75106	46.8965	42.4618	32.1753	32.1428	21.1768	34.9801	37.1258	34.6428	43.673	37.1174	28.4638	27.8865	21.7878	28.4458	37.0545	37.6478	51.4489	37.8177	22.7912	25.1485	15.8624	33.5519	36.9968	34.1243
Sobic.006G017200	2.33148e-05	4.90618e-06	24	0	0	0.997084	2.05634	1.75066	0.83052	0.172862	0.228279	0.88468	1.51223	2.48745	1.885	2.46209	1.43546	0.214666	0.458436	0.934657	1.19326	2.6246	3.18471	2.42998	1.19145	0.553158	0.450614	1.31282	1.12607	2.44315
Sobic.002G033800	3.2215e-05	7.20235e-06	24	0	0	177.343	509.143	743.53	439.954	269.909	263.316	419.68	500.436	674.703	543.211	613.008	467.089	247.113	239.61	328.827	475.954	686.844	615.598	575.446	475.679	313.997	202.14	390.26	406.636	485.167
Sobic.001G483300	3.2215e-05	7.20235e-06	24	0	0	9.10493	41.1917	20.2595	7.38319	5.2369	9.873	8.21094	17.9606	28.9191	42.3488	22.8228	10.2774	4.90504	8.76831	6.60408	17.3174	23.6545	50.5251	20.3917	11.6961	3.99031	9.29076	12.9308	14.3554	19.3175
Sobic.010G095000	3.2215e-05	7.20235e-06	24	0	0	7.23816	17.9495	17.7715	8.94669	6.76898	5.47832	11.7848	13.4456	17.6952	21.2971	18.4465	15.0362	6.10028	4.78601	9.20518	15.6741	14.4	24.7761	15.3191	9.05925	9.4758	5.40604	13.5046	12.5168	14.5911
Sobic.004G022100	3.2215e-05	7.20235e-06	24	0	0	5.13029	10.8592	8.29885	4.52639	2.70926	0.420109	1.49188	6.93007	17.0883	8.34875	7.85857	6.3256	1.99703	2.1617	1.95627	5.08808	12.7407	11.3923	11.058	6.71634	3.21447	1.83974	3.70179	3.73859	11.5303
Sobic.002G030300	3.2215e-05	7.20235e-06	24	0	0	2.68026	4.441	6.21666	2.46639	0.539511	0.650546	1.79568	3.36639	9.86462	6.10695	5.32377	3.02802	0.323204	0.649107	0.672725	2.32002	10.5123	5.64987	4.24876	3.24103	0.86733	0.619813	1.58397	1.93434	5.53087
Sobic.001G469700	3.2215e-05	7.20235e-06	24	0	0	2.3011	19.3418	4.78936	2.76957	3.4513	2.99119	4.32224	6.24543	14.549	18.1881	7.6645	3.89719	4.16592	3.21921	3.42992	7.32923	15.5586	19.1104	5.03943	2.6845	2.91497	2.79501	4.57743	4.5682	10.1192
Sobic.003G233800	3.2215e-05	7.20235e-06	24	0	0	1.65072	6.70846	4.23647	0.622511	0.26548	0.312032	0.170521	2.14796	14.6321	7.1074	2.15952	0.573136	0.427084	0.212597	0.266252	3.73977	15.6219	7.47091	2.16979	0.283728	0.183957	0.190742	0.211565	0.445757	7.06807
Sobic.005G203000	3.2215e-05	7.20235e-06	24	0	0	0.526507	1.04733	0.944652	0.361583	0.422168	0.00608653	0.200059	0.79573	2.82153	1.76992	0.810744	0.56749	0.223323	0.0822002	0.0892888	2.21146	5.88917	1.26737	0.973568	0.620196	0.505509	0.325409	0.599967	0.767108	2.29955
Sobic.003G149400	3.2215e-05	7.20235e-06	24	0	0	0.326449	2.83606	0.828561	0.366893	0.548768	0.455301	0.316117	0.673178	1.99785	2.14535	0.91635	0.545709	0.723072	0.219098	0.354895	1.96327	3.12854	2.192	0.976283	0.316017	0.189019	0.256005	0.265924	0.708264	2.09902
Sobic.005G100600	4.38775e-05	1.04792e-05	24	0	0	10.7441	25.3394	24.5529	19.2246	12.0868	11.6564	13.8358	29.0303	40.7221	28.9976	31.3572	24.842	13.5402	13.7845	16.1583	27.3217	42.1936	31.126	31.5534	24.1777	15.3808	14.1404	16.485	31.2495	42.393
Sobic.004G022000	4.38775e-05	1.04792e-05	24	0	0	6.37187	11.753	10.6256	4.89889	2.9323	0.454493	1.61441	7.50051	18.4939	9.03527	8.50516	6.84569	2.12857	2.33914	2.11685	5.50608	13.7873	12.328	11.9674	7.2685	3.47877	1.99094	4.00598	4.04597	12.4782
Sobic.010G219600	4.38775e-05	1.04792e-05	24	0	0	5.25765	20.901	18.644	8.95905	10.2748	7.42101	9.07224	13.5407	27.1406	25.5753	22.0667	10.704	9.93786	6.53849	6.88814	13.2174	26.2636	30.075	18.453	7.86035	5.92451	6.97814	5.88433	13.051	23.3913
Sobic.006G122800	4.38775e-05	1.04792e-05	24	0	0	2.83312	5.78547	8.12945	2.53602	0.508976	0.756986	0.696439	2.67603	5.93721	5.65288	6.5228	3.39069	0.489626	0.563914	0.985664	2.9023	7.54562	7.34589	5.55126	4.42313	0.611401	0.708173	1.13741	3.073	4.69944
Sobic.004G028700	4.38775e-05	1.04792e-05	24	0	0	1.50478	3.00368	3.63943	1.30045	0.817834	0.517465	1.21307	2.16293	3.47475	3.13131	2.72868	2.35341	1.04488	0.533518	1.17105	2.1736	4.92071	3.15037	2.09597	2.56207	1.2917	0.970079	1.07962	2.20107	3.38241
Sobic.004G097000	4.38775e-05	1.04792e-05	24	0	0	0.915279	3.90192	4.19261	3.7452	2.22001	2.43069	2.97567	3.05493	4.91919	5.91673	5.79172	3.45685	2.90851	2.56806	2.79831	4.43988	4.56394	5.74421	5.74801	3.20925	2.42276	3.13517	3.34477	4.87527	5.28765
Sobic.001G359100	4.38775e-05	1.04792e-05	24	0	0	0.19224	1.57837	0.980073	0.662227	0.668746	0.462773	0.728122	0.634511	1.27814	1.27517	1.19761	0.901429	0.720642	0.397619	0.564283	0.747175	1.52929	1.51012	1.4009	0.797772	0.679776	0.559032	0.261441	0.996144	1.59551
Sobic.006G064100	6.00002e-05	1.51163e-05	24	0	0	94.6564	169.704	211.376	102.227	20.5215	44.5558	62.0719	138.265	283.552	161.811	169.96	139.683	26.2888	37.7771	42.7517	106.779	296.921	209.799	186.55	105.691	41.4943	37.372	48.4523	108.45	242.852
Sobic.003G029200	6.00002e-05	1.51163e-05	24	0	0	13.1127	45.3814	46.3707	31.6677	20.9756	23.604	30.5882	37.6277	42.4582	47.2378	44.6309	31.6483	19.1782	25.7677	31.717	47.8415	43.9908	50.565	46.617	30.1229	16.8736	18.8806	29.5259	43.3919	39.7572
Sobic.003G277600	6.00002e-05	1.51163e-05	24	0	0	11.7763	30.3596	32.5387	6.32161	2.19023	3.51038	8.05717	14.2977	27.4446	34.9503	30.9552	7.16868	1.54257	3.61343	6.62993	16.8031	24.5485	49.8073	32.4785	4.78795	2.44582	3.24116	6.8032	11.873	20.5735
Sobic.001G215500	6.00002e-05	1.51163e-05	24	0	0	3.83301	27.548	29.2992	30.6459	25.505	25.1566	25.9215	33.2796	38.128	36.1095	33.9985	28.745	24.0077	25.1611	25.8514	29.6704	38.2906	34.1957	32.7562	30.9007	25.6742	24.4511	26.7332	31.8066	37.7845
Sobic.006G221500	6.00002e-05	1.51163e-05	24	0	0	0.395084	2.12588	1.87906	0.453454	0.0678006	0.167854	0.241485	0.340934	2.14959	2.30415	1.87955	0.413437	3.23e-08	0.165695	0.415553	0.571538	1.96132	5.35388	0.408956	0.759325	0.278114	0.188841	0.41476	0.343989	0.614811
Sobic.005G172400	8.1218e-05	2.16249e-05	27	0	0	32.0476	157.644	100.34	58.4288	37.2177	46.7413	22.4222	25.7383	39.1584	157.201	98.1126	63.4495	39.9258	28.7241	17.4005	29.7386	32.8419	153.489	82.1719	64.5989	52.7264	26.7408	21.4227	25.8503	26.7235
Sobic.005G061000	8.1218e-05	2.16249e-05	24	0	0	1.71235	6.89249	4.90602	3.52614	2.24032	2.43856	3.50675	3.57437	5.04753	6.77499	5.07907	4.37987	1.99587	2.64245	3.07632	7.78876	4.63518	8.63101	5.12831	3.82602	2.67186	3.07733	4.2368	4.05617	4.49462
Sobic.007G147000	8.1218e-05	2.16249e-05	24	0	0	0.73141	2.35782	1.11054	0.636411	0.408144	0.147604	0.213837	1.01994	5.48103	3.03956	2.10885	0.509504	0.557428	0.489698	0.392852	2.3731	6.49969	3.32502	1.23747	0.327327	0.329527	0.0649006	0.271047	1.00083	4.92879
Sobic.008G189600	8.1218e-05	2.16249e-05	27	0	0	0.670926	1.94337	2.0836	1.77861	1.25605	0.492462	1.13001	0.829778	1.21726	1.36309	1.85506	1.89601	1.30189	0.677317	0.71987	0.895794	1.25154	1.68313	2.00305	2.07775	1.84694	0.548717	0.821009	0.632121	1.15023
Sobic.001G303800	8.1218e-05	2.16249e-05	24	0	0	0.527035	2.47531	0.969563	1.19776	0.65021	0.128295	0.608808	1.20512	1.39555	1.51463	1.44251	0.688973	0.275351	1.00999	0.727169	1.8176	1.95523	1.50564	1.44722	1.00569	0.405187	0.74971	0.958285	1.38521	1.35387
Sobic.001G431200	8.1218e-05	2.16249e-05	24	0	0	0.257199	0.444815	0.613365	0.211197	0.0810806	0.0195783	0.156351	0.363244	0.499476	0.390723	0.457119	0.20757	0.151092	5.53e-05	0.157766	0.339094	0.793215	0.374232	0.36007	0.142245	0.0561109	3.51e-05	0	0.130519	0.336531
Sobic.006G155700	0.000109471	3.06885e-05	27	0	0	53.8047	152.202	105.142	113.882	79.8857	40.0693	42.1795	41.5005	51.222	140.941	127.179	95.1169	65.8186	36.588	36.874	28.9213	45.6866	175.228	137.804	101.001	72.884	35.8983	44.1108	33.7354	41.2593
Sobic.003G078500	0.000109471	3.06885e-05	24	0	0	1.50427	7.9473	3.66076	2.31209	1.68094	1.06178	0.123759	1.05763	3.18914	6.29209	3.59308	1.92241	3.31555	0.971368	1.96676	6.51897	3.4609	6.13924	2.9	2.44172	1.39066	1.0296	1.19428	2.95044	4.52072
Sobic.001G435600	0.000109471	3.06885e-05	27	0	0	1.11599	2.35413	5.13392	2.69843	0.184593	0.700952	0.889247	1.10173	1.2319	1.25731	5.62182	4.96484	1.03154	0.515378	0.333144	0.551429	1.03727	3.9579	5.1885	4.52587	2.68265	0.526392	1.02974	0.445723	0.883705
Sobic.005G195600	0.000109471	3.06885e-05	24	0	0	0.990166	4.72013	2.27007	0.981364	1.1615	0.856213	1.0499	2.36771	2.53142	3.17464	2.62039	1.19492	1.84262	1.04157	1.42395	1.74565	1.80014	2.7462	1.94939	1.31387	0.960377	0.873639	2.41056	2.75324	3.70788
Sobic.005G033800	0.000109471	3.06885e-05	24	0	0	0.735317	1.4346	2.53625	1.23235	0.4471	0.551556	0.757259	1.11636	2.68483	1.70356	1.49071	1.25247	0.75528	0.130728	0.740937	0.953727	1.58239	1.66925	1.70502	0.70849	0.521441	0.413829	0.697954	0.769579	1.77543
Sobic.007G170800	0.000146676	4.32143e-05	24	0	0	46.5174	121.347	40.7791	8.58929	9.5626	6.0714	43.1583	61.3052	106.803	108.926	36.23	23.1238	10.6026	1.24719	8.60935	34.8439	113.54	131.889	20.5739	16.2385	17.5868	1.3479	22.6584	16.2713	39.7632
Sobic.004G272700	0.000146676	4.32143e-05	24	0	0	3.74005	27.4992	5.05404	2.62677	3.09251	1.62461	4.48657	14.312	36.5862	26.3429	7.90822	2.22157	3.6933	0.956926	0.909158	13.0488	28.2792	55.7402	4.91521	1.59069	2.18782	1.09347	4.43472	4.21474	13.0658
Sobic.002G201900	0.000146676	4.32143e-05	24	0	0	3.65963	156.853	55.2425	60.7019	57.8371	16.8403	13.9026	40.9479	63.0126	146.757	87.1926	72.1121	62.8762	23.3421	36.8676	51.1626	97.5103	82.5487	93.3015	35.3006	24.4843	21.8023	18.3895	88.048	146.322
Sobic.001G391200	0.000146676	4.32143e-05	24	0	0	0.753762	14.7798	6.97564	6.85691	6.36719	5.31767	6.39938	7.03993	10.9111	12.7401	8.04845	5.86386	6.70201	6.35806	5.45624	7.49874	12.5391	15.522	8.61172	4.49241	4.46974	7.31501	5.14713	7.18945	12.1342
Sobic.009G101100	0.000146676	4.32143e-05	24	0	0	0.229462	0.750565	0.771464	0.387152	0.073567	0.279747	0.354397	0.384193	0.604255	0.66811	0.718109	0.0751393	0.0747469	0.146712	0.26554	0.351624	0.561031	0.77322	0.542376	0.416244	0.203645	0.209787	0.206562	0.503304	0.821774
Sobic.004G272600	0.00019567	6.03976e-05	24	0	0	54.1117	55.8832	85.6133	45.9536	8.96974	2.48289	9.08776	53.093	148.46	72.987	81.698	47.0569	9.23798	2.83701	7.88082	48.8294	162.03	66.4894	78.8548	52.3492	18.288	1.76378	7.39357	38.155	118.27
Sobic.002G085400	0.00019567	6.03976e-05	24	0	0	5.3564	9.23479	10.8669	6.35528	2.6316	1.65969	1.57694	4.9801	12.2793	6.70346	4.45256	2.99378	1.5762	0.742416	1.09686	5.77775	12.1942	7.62766	4.52507	2.4858	1.51764	0.589775	0.886608	3.23744	9.29795
Sobic.010G067200	0.00019567	6.03976e-05	24	0	0	0.20786	0.514248	1.40591	0.501156	0.355795	0.180141	0.36565	0.601667	0.949775	0.403901	0.740911	0.629893	0.192801	0.178276	0.256848	0.453486	1.0663	0.817717	0.813728	0.323202	0.279054	0.180373	0.321344	0.381828	0.933664
Sobic.002G085300	0.000233239	7.20999e-05	24	0	0	0.0542655	0.299464	0.0728383	0.226156	0.038677	0	0.0745281	0.11542	0.285862	0.232124	0.123799	0.105857	0.117892	0.0309407	0.0560506	0.092431	0.31486	0.232737	0.10693	0.0303632	0.0271559	0	0.0616447	0.0622603	0.124218
Sobic.004G042200	0.000260606	8.38022e-05	24	0	0	10.2736	39.6301	41.3559	34.6469	28.525	29.3481	28.9781	43.8771	58.1003	51.4504	44.34	35.289	31.5665	28.5083	27.8018	45.0191	58.207	54.689	42.684	36.1781	31.4201	27.7635	29.4597	40.8337	57.4865
Sobic.007G165800	0.000260606	8.38022e-05	27	0	0	2.40246	5.41302	6.86479	3.60291	1.94777	0.547819	0.488818	0.205319	1.2327	4.53451	5.72817	4.65561	1.14878	0.301489	0.279816	0.674762	1.04126	6.65832	4.27508	5.6448	3.75927	0.433964	0.571705	0.376928	0.373247
Sobic.003G197300	0.000260606	8.38022e-05	24	0	0	2.27386	9.50448	8.09525	4.89964	6.28876	4.29009	7.44109	8.07644	9.88497	11.2498	8.73953	6.21493	6.75229	5.60066	7.653	11.9687	9.85077	10.9732	7.01566	5.73472	6.07306	5.14644	8.45422	8.62891	9.33461
Sobic.003G089300	0.000260606	8.38022e-05	27	0	0	0.475468	1.70259	1.44388	1.59759	1.17982	0.909483	0.777743	0.648563	1.08381	1.43586	2.0366	1.18388	0.88327	0.323986	0.455051	1.00167	0.697854	1.27178	1.48785	1.75668	1.73938	0.737801	0.940204	0.549765	0.660596
Sobic.005G208600	0.000260606	8.38022e-05	24	0	0	0.254598	0.5759	0.535924	0.282595	0.00170275	0.00646391	0.115912	0.239347	0.243085	0.395368	0.376005	0.237599	0	0.12796	0.202649	0.248661	0.19265	0.289367	0.615358	0.122592	0.178901	0.0762383	0.12827	0.377011	0.502937
Sobic.004G343700	0.000260606	8.38022e-05	24	0	0	0.085581	0.214523	0.392342	0.153766	0.0934932	0.0405737	0.108115	0.139501	0.633794	0.339753	0.584315	0.216527	0.0949925	0.044748	0.135027	0.245855	0.420458	0.676346	0.327533	0.085089	0.103549	0.142254	0.149059	0.120433	0.398003
Sobic.007G160700	0.000345492	0.00011546	24	0	0	45.4546	150.451	96.3687	101.838	73.9416	61.5911	97.9772	138.81	138.407	158.6	122.844	106.594	82.4107	69.4631	129.338	163.591	124.046	144.594	126.675	87.7961	68.0731	56.9255	111.53	142.664	132.286
Sobic.003G220100	0.000345492	0.00011546	24	0	0	11.4954	23.7735	33.3356	24.8656	17.0787	9.20409	17.7413	34.8102	42.6895	33.1338	39.7481	30.5549	18.9404	12.1545	15.9553	30.4778	44.1315	42.1272	38.8849	30.4842	23.8685	12.0429	17.3019	33.8659	49.5791
Sobic.006G099700	0.000345492	0.00011546	24	0	0	7.569	44.064	11.9002	14.7618	9.56527	5.23937	5.81595	14.1852	22.843	42.4864	15.713	6.26336	14.1358	4.61182	4.65744	37.8513	21.6445	79.5673	11.8678	4.68405	6.6044	6.51911	6.91806	8.14396	19.5104
Sobic.002G225400	0.000345492	0.00011546	27	0	0	4.46112	6.72201	13.6114	8.12802	0.523816	1.34973	0.157712	0.635039	0.774254	6.46669	12.655	5.9297	0.765061	0.522313	0.189071	0.337358	0.105123	8.67119	12.0321	5.38416	1.46629	0.498666	0.159188	0.135272	0.104486
Sobic.010G150700	0.000345492	0.00011546	24	0	0	4.07296	6.45138	7.76934	5.25853	2.0093	1.38451	1.71606	7.49726	12.1535	7.73722	6.02357	4.80245	2.37041	1.28118	1.27768	9.8208	10.4725	8.59865	8.3567	4.74642	3.20985	1.50809	1.53659	7.39176	10.6006
Sobic.003G341600	0.000345492	0.00011546	24	0	0	1.04279	8.09696	6.98547	5.50048	5.29914	6.00069	4.99873	5.77191	6.81654	6.86307	6.83445	5.52006	4.64926	5.117	4.47917	8.09517	7.78434	7.00498	6.35384	4.47252	4.29309	4.05178	4.98188	6.62229	7.33143
Sobic.001G213800	0.000345492	0.00011546	24	0	0	0.50828	1.80872	1.29115	1.32143	0.821783	0.950733	1.2504	1.686	1.66955	1.94867	1.56863	1.80241	0.730592	1.1828	1.07526	1.65705	2.18521	1.9638	1.37266	1.49167	1.07437	0.595772	1.31549	1.30796	1.66443
Sobic.009G172600	0.000455324	0.000157996	27	0	0	18.7395	30.0701	51.7168	35.6302	8.52718	3.56851	10.1275	6.99244	13.3333	32.0812	54.262	39.4249	8.5406	1.67858	4.591	5.63899	7.95671	53.3363	44.4935	47.2507	22.8065	2.39617	7.73872	2.81474	4.27283
Sobic.002G213400	0.000455324	0.000157996	27	0	0	7.27266	33.712	28.4103	10.7164	8.57331	4.81926	7.68058	5.56185	10.3331	36.4612	31.0489	15.2711	7.51149	4.78233	6.48058	5.75315	7.15652	37.2712	24.2465	17.3176	10.6518	3.83845	5.84204	4.35028	5.04253
Sobic.001G470900	0.000455324	0.000157996	24	0	0	3.48906	13.493	12.0829	8.34719	6.41647	5.19338	6.63411	10.7604	9.63767	13.2699	13.2715	8.657	7.30349	6.92592	7.92929	9.32225	9.10023	13.2597	13.6041	12.4676	8.57764	8.01448	11.8856	12.707	13.1506
Sobic.005G103500	0.000455324	0.000157996	27	0	0	2.74038	11.2375	6.31627	4.85299	2.59905	3.49637	1.22061	1.89665	2.90982	15.8734	8.27604	4.72177	3.38633	4.93541	2.43871	2.70175	2.78072	14.1245	5.45539	5.64304	3.23743	4.47775	2.33366	1.06026	1.96922
Sobic.005G199300	0.000455324	0.000157996	27	0	0	2.14295	5.40072	9.27485	3.61188	5.43232	2.67305	2.37013	2.32617	4.03047	6.47636	7.23744	4.54314	4.58365	1.94307	1.70775	2.40504	3.74323	6.29273	6.65927	6.77826	6.96332	1.79907	3.16073	1.7479	2.26916
Sobic.010G120200	0.000455324	0.000157996	24	0	0	1.2562	6.78932	3.04388	1.8226	2.4591	1.10936	1.90384	3.55243	4.06834	7.48922	4.06373	2.1499	1.83219	1.089	1.14635	4.21741	3.60438	8.79153	3.19296	1.79093	2.92903	1.18099	1.95275	2.89358	2.63985
Sobic.006G057900	0.000455324	0.000157996	27	0	0	1.18119	3.60309	2.69753	0.738551	2.69232	0.973666	0.128097	0.148786	0.853155	4.49017	3.63384	1.58428	1.55349	1.03407	0.215953	0.238302	0.720419	4.35989	4.10462	1.52959	2.9673	0.821462	0.370836	0.107011	0.353607
Sobic.006G175900	0.000455324	0.000157996	27	0	0	0.968581	2.88906	2.52274	2.49706	1.64416	1.12728	1.49067	1.20235	1.7187	2.88326	3.03987	2.989	2.04898	1.43557	1.80388	1.39541	1.82288	2.74082	3.17593	2.7862	2.76026	1.72283	1.58915	1.83394	1.92723
Sobic.001G159000	0.000455324	0.000157996	24	0	0	0.933586	5.12909	3.97303	1.87265	1.97368	1.89891	1.61455	2.83381	7.41737	5.7493	6.60122	3.42317	2.19452	2.58442	2.93025	3.6488	9.17741	7.42095	4.18686	3.87689	2.01014	3.0796	2.75992	3.56678	8.50471
Sobic.001G465900	0.000455324	0.000157996	24	0	0	0.857157	1.59572	1.71833	0.373902	0.506127	0.297324	0.704658	1.5019	6.659	2.2814	1.6407	1.66284	0.324849	0.474259	0.62744	1.74646	6.92839	2.99095	1.30491	2.14749	0.728025	0.347326	0.729119	1.29151	2.72108
Sobic.003G032900	0.000455324	0.000157996	24	0	0	0.73211	4.54194	5.60381	4.20818	3.50658	2.95208	4.33195	3.64732	5.67865	5.49853	5.50917	5.09002	4.31999	2.70541	3.86695	10.9127	5.18585	5.66809	5.39936	4.77485	3.63881	3.40923	4.50178	4.53021	5.56182
Sobic.004G038300	0.000455324	0.000157996	27	0	0	0.142518	1.09295	0.684375	0.333958	0.256929	0.321541	0.185954	0.255577	0.293314	1.03704	1.56098	0.36175	0.152095	0.288429	0.148395	0.238783	0.160417	0.8535	1.10004	1.3753	0.741802	0.202486	0.655427	0.118141	0.1805
Sobic.003G399800	0.000597728	0.000214775	21	0	0	23.2142	78.6155	48.1489	42.2196	26.8784	24.731	35.9726	62.502	51.9226	55.4673	31.9432	20.6483	28.3442	18.5073	33.1794	69.5296	45.2335	31.6094	23.6527	18.8296	31.6513	48.4061	38.5488	35.4245	48.0231
Sobic.006G188200	0.000597728	0.000214775	24	0	0	9.64424	13.2969	17.1139	4.99157	3.30316	1.84508	2.80437	21.8617	58.3245	18.0782	16.268	6.71711	3.94254	1.67031	2.77817	21.8821	56.1878	17.252	13.5025	6.8092	3.6039	1.77197	2.71053	14.6854	32.9069
Sobic.003G340800	0.000597728	0.000214775	27	0	0	7.02226	42.3106	19.9184	11.6868	5.84155	3.46196	2.03681	1.75582	3.51437	23.6429	33.2083	6.95978	17.8736	2.09769	1.17874	2.19277	1.48138	17.0432	30.0075	2.02832	15.1007	2.25486	3.30662	1.14794	1.21767
Sobic.009G214300	0.000597728	0.000214775	24	0	0	3.59642	25.6542	20.0776	24.7502	15.6434	14.0717	15.9999	16.6518	27.3835	26.8224	24.7624	20.3866	17.4852	13.9019	18.5355	41.1151	41.3863	26.0318	26.5185	25.1576	17.726	16.4535	15.7287	21.5165	44.9711
Sobic.006G123700	0.000597728	0.000214775	24	0	0	0.44593	1.89246	1.49859	1.38805	0.913009	0.726409	1.29016	2.17968	1.62482	2.55426	2.04385	1.53048	1.08226	1.03848	1.49705	2.32739	1.38257	2.23711	1.8265	1.07908	0.956436	0.621354	1.01863	1.63074	1.78072
Sobic.010G215300	0.000780115	0.000290087	21	0	0	2.56964	6.6539	4.88513	3.54114	1.86339	2.83033	4.48829	6.46435	5.88296	5.55274	2.87388	2.15698	2.31926	2.21229	3.26206	6.01177	4.00136	2.62439	1.45965	1.3706	2.54684	4.33953	3.56392	2.9869	4.55944
Sobic.004G075000	0.000780115	0.000290087	24	0	0	1.95731	7.42992	6.78885	4.63583	3.90401	3.51881	3.00911	4.66014	7.47194	7.15915	5.67518	5.1939	4.05827	2.8148	5.54988	2.64021	5.06955	5.15119	6.31	4.57638	3.15894	3.48257	4.02059	5.31763	5.94238
Sobic.002G054400	0.000780115	0.000290087	24	0	0	1.94889	9.3663	4.78432	2.86198	3.85012	2.47283	1.7894	4.24084	12.7647	9.83283	6.6701	4.87881	4.45843	4.62656	3.38009	4.78883	12.8302	11.1934	6.83277	4.50441	3.90653	3.14183	3.42405	6.13483	14.1955
Sobic.003G341000	0.000780115	0.000290087	24	0	0	1.45533	14.1041	7.64762	7.54456	8.84752	5.29946	6.57082	8.52591	9.93543	13.6009	10.1477	11.1703	12.0795	3.60238	6.52008	10.9024	12.2072	14.0262	8.83305	7.4394	7.65354	4.90582	7.12418	9.56904	11.9616
Sobic.010G023600	0.000780115	0.000290087	24	0	0	1.09839	7.68793	1.65649	1.14651	1.32639	0.531825	0.22225	2.50415	2.08518	6.66023	2.04905	0.678204	2.08009	0.575039	1.58199	0.861369	1.67215	3.46613	1.54124	1.54446	0.858052	0.520764	0.562381	4.13107	6.1227
Sobic.003G228300	0.00101826	0.000389368	24	0	0	33.3197	183.324	80.1781	42.3595	31.9941	55.9646	27.2212	50.3719	86.196	147.889	61.338	35.3301	43.2258	45.0403	56.2164	48.6114	70.2785	159.802	70.7563	24.5975	17.8901	44.1747	38.5885	56.7752	78.5289
Sobic.003G325400	0.00101826	0.000389368	21	0	0	3.77145	11.2203	7.08256	5.99851	2.86709	3.79629	4.97591	10.3156	9.25029	8.96943	4.75826	2.52495	4.34131	3.38165	5.85961	9.53667	5.84074	3.88822	4.02872	2.7115	4.64756	6.94692	5.22825	6.1897	8.54143
Sobic.001G446200	0.00101826	0.000389368	24	0	0	3.52553	15.693	9.26043	3.18463	4.94383	3.55168	1.95073	5.17738	23.8728	22.7397	11.1305	4.71107	4.2626	4.04365	2.26721	6.80245	27.9259	21.6906	9.46815	4.20909	2.92106	3.43888	2.43685	3.894	24.5627
Sobic.001G518900	0.00101826	0.000389368	24	0	0	1.72683	6.421	4.49012	3.77333	2.57164	2.81365	2.15638	4.31275	5.25576	6.39361	3.96815	2.81392	3.01642	1.44348	3.07442	5.84829	3.27931	4.45299	3.78072	2.73975	3.58871	3.09578	2.49691	3.41498	5.00917
Sobic.010G261400	0.00101826	0.000389368	24	0	0	0.929244	4.45869	4.08495	3.65886	3.14454	2.412	2.81293	4.43057	5.9776	6.04517	4.48795	2.88535	3.65244	2.06218	2.85874	5.53945	5.45554	4.36872	3.04937	2.05355	2.84272	2.00668	3.13778	4.37191	4.72665
Sobic.003G084800	0.00101826	0.000389368	24	0	0	0.224422	1.01153	0.605037	0.413839	0.367474	0.287947	0.504679	0.594014	1.1808	0.651938	0.586776	0.72069	0.292928	0.282286	0.606717	0.792834	1.20556	0.929835	0.407646	0.634035	0.396993	0.353841	0.599263	0.462837	0.658816
Sobic.001G108700	0.00101826	0.000389368	24	0	0	0.0518041	0.458939	0.229706	0.294594	0.251906	0.195216	0.173359	0.268478	0.369477	0.77619	0.309122	0.269541	0.365637	0.200947	0.285765	0.344005	0.375546	0.393363	0.364804	0.0542967	0.249041	0.136827	0.0575451	0.347576	0.497695
Sobic.004G220700	0.00131881	0.000519467	24	0	0	13.5871	30.8157	13.2225	17.434	5.0161	2.20977	3.76647	14.7752	34.8506	31.9834	10.1012	5.19679	10.3454	2.86715	1.8273	10.8691	25.7856	45.3088	8.92997	2.82212	5.15779	4.62081	2.77157	4.83522	14.9133
Sobic.001G134500	0.00131881	0.000519467	24	0	0	4.58344	28.8443	10.998	5.77071	2.73905	4.51603	5.29891	10.0042	21.02	25.4626	34.1956	4.49602	13.6931	4.11016	4.87772	17.0031	21.1745	21.0559	25.4884	2.02385	7.65908	1.04658	5.09626	7.02822	16.3538
Sobic.001G502400	0.00131881	0.000519467	24	0	0	0.482275	2.05346	1.00018	1.11514	1.22919	0.584023	0.58304	1.54276	1.48361	1.52575	1.58971	0.877033	1.33554	0.723571	1.05256	1.31935	1.7244	1.46134	1.24764	1.18678	0.915282	0.77579	0.949435	1.81118	1.9523
Sobic.002G183000	0.00131881	0.000519467	24	0	0	0.357633	0.960558	0.773078	0.440771	0.228173	0.101932	0.17353	0.34046	2.04779	1.48298	1.38321	0.321048	0.382946	0.300656	0.336652	0.22495	1.79639	1.89211	1.9101	0.199789	0.0651399	0.179131	0.0750891	0.634629	1.28726
Sobic.009G189400	0.0017001	0.000688955	27	0	0	41.06	158.798	143.659	90.8782	80.4658	50.4543	56.4757	52.4097	79.0839	118.531	125.119	91.9142	94.0891	34.8374	38.9567	47.7406	59.0927	141.27	115.963	57.7467	122.764	30.5513	56.245	47.2609	53.9124
Sobic.002G030900	0.0017001	0.000688955	27	0	0	28.1621	127.388	149.197	75.6984	57.455	50.664	68.7116	69.2832	73.9731	146.428	150.357	101.378	56.7744	40.2888	47.7866	77.4868	48.1585	147.209	122.234	106.867	85.6067	35.1046	61.1072	42.1647	27.6246
Sobic.010G202300	0.0017001	0.000688955	24	0	0	3.81597	16.4601	16.131	14.8374	9.73149	9.47151	10.7344	14.5848	12.0563	18.0688	17.537	15.1389	11.0891	9.54085	12.5408	15.1078	10.3303	16.0204	17.7271	14.4079	10.8255	9.85093	13.1616	16.2496	12.8187
Sobic.001G125800	0.0017001	0.000688955	24	0	0	1.94497	56.1234	29.0188	34.5101	44.6613	10.2854	5.52789	15.1422	37.2607	48.1353	28.7416	22.3358	42.5465	10.5696	15.1355	18.9613	46.6046	41.7189	29.8897	17.2701	20.7544	12.8177	8.92993	21.6316	45.017
Sobic.006G039100	0.0017001	0.000688955	27	0	0	0.673953	1.90238	1.85488	2.14097	0.949267	1.25059	0.718605	1.21406	1.46193	3.00192	2.17091	1.29274	1.30895	1.35221	0.293689	0.729185	1.36076	1.88141	1.81211	1.63687	1.45463	2.2558	1.2428	0.982339	1.22628
Sobic.005G076800	0.0017001	0.000688955	24	0	0	0.630461	1.70133	2.26709	0.92189	0.909581	0.855261	0.876352	2.6239	5.97679	2.61582	2.65177	1.6103	0.431279	0.870693	0.481526	1.95636	4.57571	2.24343	3.57649	1.96708	0.881252	1.1528	1.15978	1.95226	4.83828
Sobic.005G121700	0.0017001	0.000688955	24	0	0	0.302785	0.802071	0.28675	0.0919378	0.235847	0.00245595	0	0.351907	0.565006	1.24943	0.368347	0.0535305	0.159753	0.18875	0.113505	0	0.631086	1.12374	0.362247	0.0593078	0	0.149455	0	0.253103	1.00362
Sobic.006G222900	0.0017001	0.000688955	24	0	0	0.0518543	0.187637	0.160998	0	0.0294262	0	0	0.0439069	0.15106	0.133619	0.068937	0.0601102	0	0	0.0424855	0	0.0708656	0.148455	0	0.0221992	0.0203641	0	0	0.0473688	0.12522
Sobic.K033900	0.00218143	0.000908511	24	0	0	49.9799	368.078	129.415	127.986	32.7033	42.974	71.4507	142.133	138.089	158.174	98.213	65.1155	38.5304	27.1572	57.647	160.978	112.064	130.81	158.767	98.7983	133.255	69.901	69.7893	74.6507	261.89
Sobic.002G420200	0.00218143	0.000908511	21	0	0	17.7214	97.1859	31.8645	38.013	16.5772	22.09	27.8251	70.9311	47.5801	50.2394	20.6035	13.1841	19.0169	14.6117	28.5341	74.701	37.8841	21.925	18.6172	14.4929	24.4577	39.5568	34.4721	33.0546	67.8378
Sobic.K002500	0.00218143	0.000908511	21	0	0	15.1125	89.8334	42.036	45.6506	32.1618	37.7671	49.7612	77.0641	53.3512	55.5528	28.7594	27.0952	28.6409	33.2517	49.7129	70.1543	45.3585	32.7164	27.3146	24.5484	33.9531	54.3689	49.5518	48.2194	73.9318
Sobic.004G198700	0.00218143	0.000908511	24	0	0	9.74704	33.2469	25.5117	16.1467	12.2628	9.26376	11.7273	19.3816	31.9886	28.0477	23.479	14.2876	17.6278	12.6805	15.0164	16.3895	24.7921	23.1423	12.6403	12.4718	14.1438	17.2686	12.8127	15.8651	20.6799
Sobic.004G059600	0.00218143	0.000908511	24	0	0	5.29439	37.0492	29.4124	21.4886	17.98	19.5694	22.8657	25.8209	25.6797	33.2838	32.9507	24.6045	16.1607	22.3052	25.5244	25.4834	25.2495	27.2277	29.6055	27.1524	17.2851	20.5742	24.9154	24.6636	25.1319
Sobic.002G053200	0.00218143	0.000908511	21	0	0	4.80769	16.2991	10.9322	7.84243	4.1331	7.27562	7.64747	14.2939	10.2574	8.32738	5.57851	3.52252	4.72743	4.25771	6.83657	12.6901	7.71211	5.59262	4.66626	4.57026	6.91369	9.80875	8.02712	9.36303	10.6867
Sobic.003G234500	0.00218143	0.000908511	24	0	0	4.37211	51.1122	26.6411	15.6756	13.7061	18.0469	15.8701	18.1764	21.8587	42.9828	22.4678	12.7787	10.6067	16.8388	14.5023	24.3463	22.7517	36.683	21.948	10.3308	12.104	15.9772	11.0839	17.9921	27.8097
Sobic.010G120600	0.00218143	0.000908511	24	0	0	3.92217	14.9439	3.39452	1.55319	2.09562	0.702843	4.4083	7.49492	7.28883	15.583	4.7815	2.00819	2.42543	0.806223	1.4263	6.72594	6.52256	28.5144	2.51591	1.33023	2.79443	0.831955	5.83714	2.97695	4.24026
Sobic.001G533900	0.00218143	0.000908511	24	0	0	3.09701	8.39549	5.79826	2.48729	2.1183	3.27911	5.58429	4.70974	7.65894	7.22716	9.5282	6.41847	5.54239	4.29001	5.33344	11.7708	7.08241	8.55068	5.88016	5.4593	3.30713	2.27363	5.6145	6.12492	6.86444
Sobic.010G246200	0.00218143	0.000908511	24	0	0	0.488462	7.00471	7.20587	6.67576	4.3771	4.10765	4.95883	6.84403	6.99983	8.63849	7.55418	6.93054	3.88416	4.7599	5.34554	6.15242	5.79073	5.93776	7.04601	5.6553	4.63349	4.84834	6.23965	5.72273	5.9579
Sobic.005G212900	0.00218143	0.000908511	21	0	0	0.430504	1.08511	0.920706	0.311881	0.256338	0.583059	0.656203	0.706993	0.482651	0.747731	0.571087	0.353172	0.428468	0.807555	0.613505	1.14424	0.624792	0.458587	0.481668	0.445414	0.731252	0.926209	1.21069	0.663077	0.453854
Sobic.001G037400	0.00218143	0.000908511	27	0	0	0.193466	0.670555	0.289735	0.421504	0.197059	0.0870262	0.113863	0.245165	0.298352	0.431568	0.582685	0.318056	0.361529	0.14544	0.17794	0.350615	0.29044	0.653379	0.395041	0.344004	0.328988	0.157727	0.147094	0.196384	0.0631608
Sobic.006G093700	0.00218143	0.000908511	24	0	0	0.128098	0.474318	0.339148	0.0767561	0.153145	0.200087	0.105393	0.16322	0.831102	0.298031	0.324606	0.163867	0.133373	0.122165	0.236905	0.209137	0.9835	0.864597	0.262368	0.198057	0.181684	0.124776	0.0697395	0.211308	0.812929
Sobic.003G148800	0.0027888	0.00119135	21	0	0	24.3369	120.148	56.5934	47.1276	25.4168	53.481	50.198	85.6677	76.8301	53.6629	30.1256	22.8357	28.6154	36.0954	41.9048	69.9392	45.5076	40.8897	28.5141	24.4805	42.2396	69.9544	50.4451	49.9528	84.0411
Sobic.002G000700	0.0027888	0.00119135	27	0	0	10.4474	55.2649	110.379	76.9974	50.028	55.7673	63.7084	54.3241	59.6694	69.0989	120.458	100.282	52.6003	50.5382	53.8485	46.001	54.8877	98.7101	112.918	112.863	85.4363	59.4828	57.5235	50.5441	51.5324
Sobic.002G049600	0.0027888	0.00119135	24	0	0	4.38652	25.3714	25.3398	9.35523	3.20556	8.24642	8.88329	9.51674	14.4499	21.9066	17.3889	6.70553	1.98648	8.30369	6.49796	8.0161	15.1743	21.2015	17.9685	6.44542	2.66255	10.0925	7.51178	7.75391	14.4625
Sobic.009G142500	0.0027888	0.00119135	27	0	0	4.18865	8.44156	8.19148	8.06687	5.29539	2.26783	2.41671	1.1436	3.21917	10.8363	10.8821	11.29	4.24761	2.11208	2.11256	2.83073	1.78984	12.6546	6.48534	9.82945	9.01688	3.11283	2.60973	2.24322	2.6685
Sobic.005G065800	0.0027888	0.00119135	21	0	0	2.99777	8.83336	5.28786	5.27456	2.89945	2.97096	6.20783	7.21045	4.79609	8.59439	4.15101	2.74205	4.58258	3.72635	4.76763	9.23886	6.46536	3.52149	1.9298	3.28103	4.12453	7.34949	6.03328	4.79703	9.42508
Sobic.006G007700	0.0027888	0.00119135	21	0	0	2.56837	11.9536	5.1115	5.70494	1.92976	3.90906	4.45516	7.54128	6.42964	6.4677	4.44911	2.628	2.89438	3.07876	4.44463	9.27973	5.48957	3.70881	2.54058	2.15348	2.92531	6.72586	5.8585	4.16226	9.58054
Sobic.004G063000	0.0027888	0.00119135	27	0	0	2.54467	13.5279	11.2591	11.3092	11.6239	6.0646	5.95654	7.98395	6.7708	12.589	13.1556	9.58944	9.32235	7.71959	5.3031	8.01174	6.6512	9.92123	9.73543	10.0802	10.0215	5.32751	6.73737	6.81895	5.64121
Sobic.001G192800	0.0027888	0.00119135	24	0	0	1.70401	5.85541	5.96907	5.09587	3.55923	2.65194	3.11178	4.78648	7.75051	5.82831	6.37648	4.32466	7.24992	2.08711	3.14625	30.4285	8.19333	5.42375	5.89632	4.01358	3.38012	2.62993	3.05883	4.53157	7.83744
Sobic.007G204100	0.0027888	0.00119135	24	0	0	0.614976	6.27824	2.46899	0.863575	0.984585	0.80116	0.830038	2.02001	1.51632	5.44881	1.44334	0.251407	3.15671	0.392704	0.888463	1.17649	1.08677	3.41497	1.24762	0.928467	0.425857	0.818906	0.784632	0.891526	1.44024
Sobic.004G358200	0.0027888	0.00119135	27	0	0	0.221486	0.531998	0.467722	0.341551	0.456101	0.177364	0.192509	0.135312	0.260927	0.557072	0.481553	0.444788	0.248355	0.116165	0.0917652	0.0435942	0.0147065	0.335506	0.417864	0.260257	0.338892	0.0172478	0.115666	0.0438983	0.0793835
Sobic.003G050000	0.00355626	0.00155376	27	0	0	12.6575	53.7698	32.9346	38.3077	40.7988	23.8721	21.3256	24.0967	27.741	53.3575	41.9355	42.002	41.6715	20.3386	18.3845	21.4833	21.1531	53.7482	30.6511	44.5564	42.7759	20.3699	20.3444	20.6404	19.8732
Sobic.010G052000	0.00355626	0.00155376	21	0	0	2.35761	6.09519	4.3016	3.62942	1.42761	2.76103	3.88716	7.56885	5.48059	5.85265	3.87765	2.36681	3.97312	2.32714	4.07335	9.03346	4.33492	2.24419	2.57408	1.96668	3.5223	6.84404	5.68843	3.39718	4.42422
Sobic.006G162700	0.00355626	0.00155376	27	0	0	1.69877	7.43019	7.02655	8.57184	7.51768	4.1728	5.43228	6.16942	5.9818	9.81422	7.19146	6.43793	5.53772	5.3972	5.01998	3.14403	3.84412	6.32111	8.31365	9.00526	6.97115	5.89536	5.09232	6.20206	4.19878
Sobic.002G392200	0.00355626	0.00155376	27	0	0	1.31302	3.28344	2.75604	2.22547	1.34329	0.728691	0.754957	1.67027	1.1493	2.66858	1.31122	1.82933	0.79615	0.357182	0.888907	1.07007	0.808742	3.11402	2.57902	1.84878	1.47188	0.957641	1.07049	0.540588	0.5046
Sobic.004G330400	0.00355626	0.00155376	24	0	0	0.301814	1.31538	0.611344	0.241242	0.206285	0.33571	0.149062	0.538647	1.32372	0.936704	0.765171	0.0702313	0.261992	0.123416	0.0744585	0.554607	0.745179	0.953983	0.712896	0.116717	0.107068	0.294125	0.20549	0.373576	0.658369
Sobic.001G151200	0.00355626	0.00155376	27	0	0	0.114715	0.438318	0.312778	0.284358	0.171834	0.266489	0.170073	0.210951	0.283434	0.373182	0.26741	0.363054	0.330922	0.137156	0.139351	0.26761	0.295081	0.260213	0.365208	0.442337	0.474529	0.25369	0.190955	0.138696	0.311815
Sobic.008G170400	0.00355626	0.00155376	24	0	0	0.00805154	0.146423	0.0785219	0.0671353	0.0287035	0	0.0829647	0.0428286	0.0294851	0.228091	0.112073	0.0399765	0.0291638	0.00679734	0.0621631	0.0686225	0.115209	0.144809	0.0529044	0.043308	0.0198639	3.4e-06	0.137246	0.0231027	0.0610724
Sobic.009G133000	0.00451099	0.00201569	24	0	0	2.11502	11.4862	2.05322	0.43887	2.22525	0.848511	0	2.2398	18.8796	7.66827	2.10679	1.27765	0.762588	0	0	10.3137	10.8451	12.6218	0.691683	0.566218	0.779116	0	1.19625	2.72956	4.52612
Sobic.006G048000	0.00451099	0.00201569	27	0	0	1.92144	14.8832	13.3426	5.64237	4.28845	5.64878	4.27896	4.7598	4.81567	15.1251	14.3335	7.06097	3.98887	3.71271	2.96365	2.60945	3.68344	15.784	12.9581	6.57565	4.27979	3.17632	4.30482	3.11947	2.74299
Sobic.003G120500	0.00451099	0.00201569	24	0	0	1.13839	9.30078	3.69173	1.61196	1.37602	1.83065	2.31989	2.73264	2.82557	9.01127	4.32354	1.32016	1.17829	1.32941	1.25989	2.56675	2.50465	12.2256	3.66135	1.13523	1.19532	1.05228	3.32527	1.82817	2.16138
Sobic.009G151000	0.00451099	0.00201569	27	0	0	0.857353	2.30381	2.02436	2.16351	1.37546	1.09739	1.06945	0.81188	1.38135	2.15344	1.92421	2.90853	0.954429	0.651857	0.680495	0.7327	1.88089	2.85488	1.69141	2.14015	1.99344	1.20267	1.10136	0.971281	1.00288
Sobic.010G217600	0.00451099	0.00201569	24	0	0	0.800841	4.25595	4.56465	3.41752	2.93443	3.15246	2.70283	3.3523	6.8464	5.22538	5.95318	3.64459	3.46218	3.28173	3.39877	4.26265	6.43761	5.6724	5.66244	4.31214	2.95785	3.79147	3.39311	3.7482	7.64329
Sobic.002G233500	0.00451099	0.00201569	27	0	0	0.531055	4.78973	1.31161	1.34276	0.799095	1.38715	0.769902	1.0731	0.65635	4.89854	2.37126	1.14498	0.243573	0.573698	0.412623	0.954846	1.0905	1.82532	2.28296	1.34828	0.753025	1.26638	0.382087	0.129992	0.170023
Sobic.002G261500	0.00451099	0.00201569	27	0	0	0.247251	1.30895	0.521591	0.273968	0.186614	0.152555	0.0457152	0.354917	0.239979	0.953306	0.473615	0.730644	0.52142	0.114031	0.135858	0.16724	0.0749024	0.682547	0.32286	0.287181	0.290575	0.443464	0.148811	0.152306	0.148897
Sobic.004G222300	0.00451099	0.00201569	24	0	0	0.092924	0.194697	0.348033	0.0892691	0.0790068	0.0828172	0.0735449	0.341692	0.470233	0.259963	0.120715	0.261091	0.000413805	0.000221276	0.22042	0.0944834	0.551491	0.709014	0.353621	0.0587476	0.106505	0	0.123581	0.307195	0.243622
Sobic.002G112400	0.00568138	0.00260144	27	0	0	47.9086	570.559	849.767	722.163	548.973	489.344	586.505	545.408	558.943	613.161	808.349	713.021	524.219	393.359	457.556	536.407	553.622	628.134	792.932	863.807	678.043	385.917	550.814	467.791	421.257
Sobic.007G020600	0.00568138	0.00260144	21	0	0	8.38182	33.6426	10.083	13.8022	5.9575	9.79321	14.2627	23.6708	14.1331	15.0262	8.94789	7.16042	6.64917	8.52186	12.8808	24.6727	12.3907	9.65801	9.77428	8.41507	12.103	14.8109	14.3508	13.8584	20.262
Sobic.001G160800	0.00568138	0.00260144	24	0	0	1.91496	11.3659	10.516	6.96814	7.12592	3.29632	7.23637	7.17889	9.6763	13.6075	13.5589	8.9692	5.50129	4.70055	10.3771	10.3692	9.49484	10.4987	15.5924	9.80796	7.83976	3.14811	9.71331	9.06194	9.57051
Sobic.001G065900	0.00568138	0.00260144	24	0	0	0.354331	1.95771	0.852957	0.588565	0.315367	0.247196	0.155637	0.272512	2.5043	0.963721	0.926328	0.869071	0.563268	0.119423	0.649325	1.38753	1.06197	0.696211	1.3807	0.439711	0.764223	0.32896	0.695543	0.723578	1.366
Sobic.009G136700	0.00568138	0.00260144	27	0	0	0.290015	3.03219	1.16838	0.511186	0.495395	0.570978	0.252686	0.359543	0.418868	3.07579	1.00127	0.912752	0.236885	0.304517	0.252441	0.243745	0.261068	2.80885	1.53075	0.549599	0.748533	0.360096	0.394788	0.328366	0.310212
Sobic.002G322800	0.00568138	0.00260144	24	0	0	6.66134e-16	16.7304	4.24901	7.91161	7.34791	2.99437	2.55552	5.26804	6.40333	17.1304	5.62605	4.80805	7.09331	3.11659	3.33792	4.71126	8.37304	13.3513	6.30914	4.86728	4.93621	3.64558	2.42796	7.58742	9.79993
Sobic.008G043100	0.00648497	0.00297097	24	0	0	0.090958	0.179902	0.128634	0	0.0705327	0	0.067956	0.105242	0.217249	0.240207	0.165238	0.0480268	0.143328	0	0.0509175	0.0842801	0.22648	0.0593062	0.195002	0.0532101	0	0	0	0.17031	0.150072
Sobic.004G028200	0.00713733	0.00334049	27	0	0	39.0001	95.2945	53.2342	59.3487	47.849	9.13844	8.95641	6.65115	15.3738	64.2929	81.7624	39.5359	91.1911	11.1712	8.56673	15.8437	7.09154	63.0522	63.6343	17.7811	62.8311	3.79076	10.451	5.62755	6.10173
Sobic.009G068600	0.00713733	0.00334049	21	0	0	5.80704	35.9396	11.7908	18.4939	9.39573	9.57428	13.5912	22.0066	19.2314	17.624	9.52247	7.39836	8.05006	7.856	11.1296	24.832	15.049	7.61362	6.99747	7.16171	11.3496	13.9417	12.8891	10.4674	22.7709
Sobic.003G050600	0.00713733	0.00334049	24	0	0	1.4833	12.0829	10.2826	10.6722	9.88136	8.45041	11.3684	12.0554	13.6663	11.3493	13.481	12.9818	11.9887	8.48519	12.2526	13.4742	15.2579	14.6133	12.3739	11.5764	10.8608	9.17168	11.6266	12.9591	14.5317
Sobic.003G154400	0.0081197	0.00380445	24	0	0	0.156375	0.706118	0.433518	0.086331	0.110734	0	0.142253	0.165226	0.413018	0.544739	0.259423	0.0502659	0.150014	0.147224	0.0799386	0.176424	0.414839	0.153748	0.374188	0.194926	0.177157	0	0.235327	0.148547	0.194527
Sobic.007G063500	0.0081197	0.00380445	27	0	0	0.0594182	0.362625	0.207428	0.133011	0.227475	0.123398	0	0.172667	0.175163	0.387346	0.266454	0.193614	0.635588	0.181458	0	0.135906	0.365211	0.191268	0.419266	0.557725	0.314843	0.108113	0.181278	0.0915443	0.241999
Sobic.001G329300	0.00891916	0.00426841	24	0	0	11.9098	215.495	177.459	194.042	178.232	160.616	149.273	173.332	203.809	256.408	219.25	166.941	174.432	188.723	189.259	218.791	211.591	234.96	210.026	147.951	107.226	179.23	164.963	192.7	194.417
Sobic.003G237500	0.00891916	0.00426841	27	0	0	3.48621	7.17232	4.06379	5.55592	3.81031	1.12767	1.12637	0.933409	2.25912	6.05791	7.50842	3.74511	9.37962	1.76001	1.13219	1.86545	2.01582	4.66376	6.14843	1.38181	5.94397	0.575805	1.68408	0.997005	1.41147
Sobic.010G109800	0.00891916	0.00426841	24	0	0	0.535728	1.3858	2.87355	1.39786	0	0.353681	0.628166	0.972827	0.89253	1.1102	1.95169	1.40583	0.220813	0.346728	1.01978	1.55812	2.6169	1.27916	1.20169	0.491859	0.300799	0.10329	0.606173	0.962071	2.89005
Sobic.005G065300	0.00891916	0.00426841	24	0	0	0.413617	1.97664	1.48015	0.773867	0.686073	1.02033	1.10635	0.907553	1.35881	1.42752	1.08386	0.901473	0.555243	1.20573	0.717948	1.01014	1.92355	1.32025	1.50762	0.895643	0.569731	0.778871	0.779002	0.786851	1.2293
Sobic.009G138500	0.00891916	0.00426841	24	0	0	0.360385	3.37403	1.29245	0.524627	1.20662	0.620106	0.606732	0.64942	1.08708	1.82804	1.01542	0.629988	0.85165	0.841811	0.854983	0.560422	1.0341	2.28079	1.1367	0.145473	0.5318	0.48374	1.28704	0.92234	1.60747
Sobic.005G042400	0.00891916	0.00426841	24	0	0	0.313326	0.0932869	1.40075	0.940989	0.0731486	0.0136097	0	0.436581	1.80245	1.51595	1.77078	0.647504	0.0743217	0.116702	0.237152	0.262218	0.309107	1.52158	0.471879	0.110367	0.0580929	0.139062	0.418802	0.72401	1.26068
Sobic.005G120100	0.00891916	0.00426841	24	0	0	0.227223	1.22853	0.462331	0.415052	0.659117	0.385054	0.341943	0.756515	0.67672	1.49647	1.1086	0.588102	0.618173	0.647115	0.475816	0.969335	0.773309	1.02315	0.800274	0.45899	0.315785	0.337357	0.69147	0.530506	0.7012
Sobic.009G259600	0.00891916	0.00426841	24	0	0	0.163565	0.639121	0.599853	0.468211	0.450509	0.228934	0.257437	0.539447	2.22079	0.684082	0.58614	0.584065	0.638335	0.189365	0.258504	0.564073	2.07501	1.07932	0.44655	0.180278	0.618616	0.201885	0.296163	0.61128	0.924483
Sobic.009G197800	0.00891916	0.00426841	24	0	0	0.124751	0.536931	0.415384	0.194356	0.0232128	0.265782	0.0707222	0	0.247147	0.330565	0.282258	0.135723	0.074581	0.0107764	0.0746943	0.21908	0.218089	0.310511	0.162336	0.221394	0.0698796	0.238114	0.0790768	0.249138	0.5205
Sobic.001G026700	0.00891916	0.00426841	24	0	0	0.0978353	0.972339	0.89516	0.55793	0.308953	0.223568	0.399552	0.325037	0.447313	0.896763	0.722971	0.605606	0.228015	0.310309	0.450891	0.336471	0.437175	0.366332	0.661191	0.447631	0.303876	0.31205	0.515786	0.306833	0.753179
Sobic.005G202600	0.00891916	0.00426841	24	0	0	0.0525699	0.784482	0.0702946	0.719373	0.155818	0.0834225	0.222247	0.230163	0.474316	0.702922	0.480359	0.366804	0.156249	0	0.167493	0.185276	0.680475	0.388412	0.425471	0.290351	0.213623	0.292356	0.0612761	0.247552	0.491282
Sobic.001G012600	0.0111148	0.00542788	27	0	0	31.3904	84.3412	47.0965	42.936	33.8484	10.9884	12.3156	9.27881	11.86	61.3453	44.3023	28.9618	26.734	9.32328	7.8694	9.36467	5.75706	89.8052	35.6826	26.9075	26.0003	7.68277	12.7357	7.25104	4.20065
Sobic.007G203300	0.0111148	0.00542788	21	0	0	14.9122	96.1046	45.2649	52.1444	30.388	39.0528	40.1757	64.6038	53.3237	46.6499	28.6077	25.2906	30.3296	32.8552	35.3567	52.1539	39.5617	29.8067	28.994	25.8197	32.5898	42.5619	40.9912	40.9584	62.4728
Sobic.002G359700	0.0111148	0.00542788	27	0	0	0.917542	4.85675	2.86496	0.951809	1.90588	0.464824	0.321052	0.284966	0.68894	3.65312	2.78804	0.907594	1.64026	0.321849	0.369487	1.13911	0.267497	3.22255	1.93228	0.813711	0.731241	0.32361	0.232116	0.120885	0.215801
Sobic.001G387900	0.0111148	0.00542788	24	0	0	0.808746	6.92446	2.30943	3.33086	1.59119	1.36576	1.25555	2.19606	2.73493	4.36671	3.04851	1.62479	3.85286	1.08535	1.18561	1.67741	2.38756	2.59779	6.31796	1.29962	0.905417	1.67338	0.559929	2.40046	4.9582
Sobic.006G031600	0.0111148	0.00542788	27	0	0	0.148784	0.260098	0.218665	0.321157	0.121077	0.10683	0.0893037	0.0480383	0.203273	0.447573	0.49478	0.413193	0.165224	0.159621	0.234953	0.314012	0.136706	0.382554	0.395353	0.485439	0.318959	0.136647	0.249673	0.0769662	0.236165
Sobic.001G000500	0.0125773	0.00614889	27	0	0	1.52827	2.56998	2.55806	1.42122	3.06494	0.208684	0	0	1.48337	2.30488	2.34367	2.17216	0	0.852346	0.385673	0.957904	1.86473	1.87024	3.21303	2.6764	1.82427	1.01566	1.27725	0.0616338	2.70856
Sobic.002G288700	0.0137991	0.00686991	21	0	0	445.186	1509.44	901.054	647.636	271.466	494.799	638.178	1377.18	981.08	998.468	423.977	362.296	143.426	225.212	509.524	1531.06	636.324	493.036	380.264	442.356	616.196	805.087	631.7	506.91	1189.85
Sobic.007G161600	0.0137991	0.00686991	21	0	0	47.0043	156.011	70.1213	66.9925	23.8668	43.6441	48.9901	118.382	76.8531	58.8305	29.4174	19.2262	23.3452	18.8162	35.5157	72.9488	52.6268	34.098	28.891	21.5992	34.6096	55.3356	49.3553	52.1114	95.8516
Sobic.010G038500	0.0137991	0.00686991	27	0	0	12.4163	94.4552	24.8523	38.3932	27.6702	20.8563	17.6794	14.4659	13.2861	82.5671	40.876	20.5977	19.3204	8.66312	10.2429	10.8885	10.1876	91.14	48.9676	34.6234	29.5152	13.9222	33.6234	9.10937	11.7305
Sobic.004G220500	0.0137991	0.00686991	24	0	0	3.50098	12.8744	4.52324	11.5416	3.51984	1.38697	1.60542	5.55315	12.524	11.9827	4.28241	2.53935	8.13134	1.87121	1.09134	5.14322	9.11004	16.4683	3.7469	1.27794	2.43434	3.10356	1.39963	2.28799	5.58534
Sobic.004G318200	0.0137991	0.00686991	27	0	0	2.67336	7.02183	5.14175	6.24509	4.74311	1.87127	2.14111	2.07862	2.55408	5.34675	11.7334	5.01387	6.70641	1.6669	1.79583	2.41764	1.3313	4.96429	8.03915	4.70423	8.86023	1.26113	3.727	1.92215	2.22304
Sobic.001G351000	0.0137991	0.00686991	27	0	0	2.65206	16.3761	3.27076	4.05786	1.82448	3.00655	0.170446	0.438047	1.57437	14.206	4.64389	1.48334	1.52683	1.57291	0.471324	0.561277	0.472121	28.8188	2.08893	2.1085	1.24727	2.48919	0.729473	0.355154	0.534906
Sobic.006G012200	0.0137991	0.00686991	27	0	0	0.264334	0.533898	0.589886	0.527822	0.0656583	0.153997	0.157358	0.341957	0.365045	0.182697	0.445587	0.273707	0.231291	0.180484	0.163703	0.115895	0.129488	0.570296	0.267135	0.521715	0.288718	0.244838	0.102787	0.0789769	0.136971
Sobic.001G374500	0.0155788	0.00776253	24	0	0	0.148122	0.351303	0.322958	0.0920418	0	0	0	0.117435	0.282823	0.0893457	0.122921	0	0	0.0313915	0	0.141067	0.09477	0.198532	0.0362657	0	0	0	0.0627209	0	0.0837297
Sobic.004G036400	0.0155788	0.00776253	24	0	0	0.111812	0.147848	0.158572	0.00044527	0	0	0.111696	0.0864904	0.357082	0.592225	0.0905309	0.355226	0.0588951	0	0.167381	0.138527	0.232659	0.389915	0.106838	0.218647	0.0401144	0.110198	0.230968	0.046655	0.369999
Sobic.001G312800	0.0170858	0.00865516	27	0	0	1.19382	7.49384	5.29938	4.20315	5.6501	4.19266	3.32843	3.61106	4.6641	8.20995	6.73173	5.562	5.50542	2.91031	3.594	5.62124	4.7948	5.95706	6.12932	5.13314	4.84377	4.38491	5.32555	3.71606	4.19042
Sobic.003G007900	0.0170858	0.00865516	24	0	0	0.754457	1.6825	2.87527	0.71209	1.31929	0.881822	0.733325	1.36282	2.18808	2.2465	1.82273	1.24503	0.61936	0.647635	0.626232	2.66781	2.03666	2.13328	2.38487	0.95862	0.562296	0.482326	1.4153	0.898502	0.917692
Sobic.009G220500	0.0170858	0.00865516	21	0	0	0.267238	1.13909	0.515519	0.754221	0.395415	0.433664	0.797517	0.811595	0.814934	0.790343	0.669393	0.502024	0.390748	0.477581	0.749154	1.80214	0.753803	0.621448	0.653329	0.589252	1.01742	1.35522	1.07473	1.0592	1.0972
Sobic.002G429900	0.0170858	0.00865516	27	0	0	0.162709	0.579533	0.405606	0.632339	0.200933	0.209408	0.175501	0.204424	0.162505	0.493645	0.480708	0.33127	0.208174	0.312789	0.184862	0.13729	0.395264	0.722652	0.681729	0.534864	0.380539	0.399053	0.228527	0.236809	0.220497
Sobic.007G155300	0.0170858	0.00865516	24	0	0	0.0708238	3.64499	2.23117	1.47656	0.665305	1.74295	1.55678	1.03284	1.57672	3.92432	2.77471	1.31332	0.869088	0.786973	1.53205	0.438818	3.50678	3.3391	2.65539	2.07662	0.728028	1.14759	1.4058	1.34602	2.44766
Sobic.008G000300	1.22385e-05	2.21339e-06	27	0.75	0.666667	3.38847	9.81441	10.153	7.85093	7.61385	4.92969	4.89047	5.19169	5.04336	8.78269	10.357	8.08318	5.94754	5.71442	4.66901	4.74458	5.65198	9.67181	9.69508	8.09089	6.00562	5.01943	5.34993	4.3161	4.04999
Sobic.001G496300	0.00131881	0.000519467	27	0.75	0.666667	5.46742	24.1669	20.1411	15.6854	16.1812	12.883	12.6262	11.4825	11.6862	23.747	20.5154	18.1399	14.6278	13.9436	13.1054	15.8062	8.89012	19.0893	20.0717	17.9252	15.7964	14.566	14.3242	10.0526	8.11627
Sobic.002G346100	0.00131881	0.000519467	27	0.75	0.666667	0.625096	1.2088	1.61463	1.90427	0.713608	0.356025	0.370061	0.550997	1.73308	0.827693	2.00735	2.98533	0.9594	0.879683	0.494199	0.323897	1.2065	0.843064	1.84105	2.22753	1.05102	0.246366	0.493593	0.305711	0.498203
Sobic.010G165200	0.00218143	0.000908511	27	0.75	0.666667	3.4805	12.1921	6.64539	6.27333	6.00962	3.6753	3.57436	3.37013	2.48461	11.5381	8.85043	8.4378	6.35445	4.47217	3.50852	4.2411	1.29618	13.5006	7.18532	8.02741	8.85525	4.94565	5.62486	2.88889	1.24228
Sobic.001G035600	0.00568138	0.00260144	27	0.75	0.666667	24.6082	66.3403	52.5961	41.4685	55.4964	39.3015	19.6083	22.2799	21.3707	70.8798	62.6529	41.9174	38.1636	33.9454	19.3504	25.5198	16.0591	86.3594	47.8894	45.8337	39.6936	30.4571	39.8225	15.7496	14.4647
Sobic.007G194100	0.00568138	0.00260144	27	0.75	0.666667	0.950394	5.31814	5.40963	3.06247	4.62347	3.97408	4.03466	2.25316	4.10163	5.72699	6.34671	6.26088	5.6449	3.39692	3.32259	3.21524	4.94078	5.44013	5.57076	7.23234	8.02831	3.60425	4.0965	2.78918	3.52143
Sobic.002G205100	0.0111148	0.00542788	27	0.75	0.666667	0.0382191	0.622238	0.912203	0.386283	0.481194	0.513526	0.597863	0.323355	0.531833	0.524385	1.14118	0.932925	0.479977	0.300287	0.22196	0.0507412	0.672175	0.611585	0.778511	0.666368	0.733388	0.538347	0.366337	0.372338	0.323586
Sobic.001G068600	0.0137991	0.00686991	27	0.75	0.666667	20.4617	48.0008	229.6	15.9371	33.745	28.1624	19.3822	16.4609	48.6379	145.863	104.393	218.727	48.1324	2.07066	9.3694	10.856	82.8291	79.6651	33.4904	169.878	217.361	10.4864	25.3404	1.56695	2.7615
Sobic.009G217700	0.000233239	7.20999e-05	24	0.75	0.75	0.532497	2.75372	1.68769	0.240493	0	0.446222	0	0.306842	1.58352	2.56793	1.60588	0.0702717	0.208942	0.246065	0.0958574	0.737178	2.29792	2.93951	1.40638	0.233586	0.21347	0	0.090712	0.496553	1.31618
Sobic.K027900	0.00713733	0.00334049	30	1.5	1.2	0.141328	0.873794	0.225615	0.670016	0.617896	0.500093	0.505349	0.299635	0.235211	0.653097	0.750094	1.39138	0.725178	0.691019	0.711383	0.604007	0.455616	0.546556	0.487105	0.494478	0.700061	0.984645	0.86117	0.554024	0.380219
Sobic.003G152000	0.0081197	0.00380445	30	1.5	1.2	0.0722346	0.26673	0.202314	0.214364	0.12549	0.0910159	0.0403018	0	0.091194	0.142457	0.0979955	0.316158	0.0445146	0.066736	0	0.0500521	0.00283942	0.0353417	0.116099	0.193811	0.0868439	0.198807	0.13334	0.0674983	0.0553458
Sobic.005G203300	0.00891916	0.00426841	30	1.5	1.2	2.27336	5.94732	9.80341	7.72231	5.40353	4.5073	5.00802	3.53358	4.57062	7.84755	7.84498	8.75551	7.79068	7.56341	6.36032	5.72582	4.10353	4.76223	6.92566	5.87055	5.64012	5.76065	7.36592	5.309	5.11084
Sobic.010G052900	0.0170858	0.00865516	30	1.5	1.2	0.00571887	0.24391	0.0217602	0.0558141	0.0477264	0.10356	0.0229914	0.0356063	0.049001	0.0542768	0.0745394	0.259981	0.14632	0.095179	0.0689072	0.028721	0.0191658	0.0401299	0.0659746	0.0360049	0.116346	0.0680492	0.0760679	0.0799037	0.0507736
Sobic.001G032300	2.19352e-06	2.52076e-07	27	1.5	1.33333	0.921057	1.91337	4.54831	3.19361	1.36687	0.796569	0.6346	0.832306	1.02446	2.72905	4.13043	3.73837	2.2666	0.516229	0.735877	0.512612	0.763409	2.62337	3.35032	4.19811	2.95143	0.945048	0.763227	0.630319	0.597936
Sobic.004G000700	2.19352e-06	2.52076e-07	27	1.5	1.33333	0.152207	0.935834	0.853876	0.405585	0.331947	0.248155	0.200486	0.258741	0.320469	0.78741	1.00206	0.731241	0.5966	0.221324	0.250365	0.0414411	0.167043	0.524903	0.607263	0.96152	1.27584	0.0988988	0.276382	0.0632879	0.0368958
Sobic.002G275200	6.24065e-06	9.59374e-07	27	1.5	1.33333	1.59178	2.77006	4.58211	17.2882	9.33666	1.54759	1.37432	1.74141	2.49636	3.09138	10.1771	23.3107	8.53117	2.53436	1.66163	0.890967	1.69158	2.64412	6.39352	32.5767	27.9542	2.61934	1.44677	1.43513	1.41404
Sobic.010G273400	1.22385e-05	2.21339e-06	27	1.5	1.33333	0.260091	0.280469	0.461246	0.219062	0.263907	0.0477205	0	0	0.0225796	0.274623	0.463693	0.404321	0.22345	0.0350867	0.0635048	3.86e-06	0	0.277377	0.344545	0.464549	0.487024	0.146333	0.035052	0	0
Sobic.003G208100	1.22385e-05	2.21339e-06	27	1.5	1.33333	0.0970418	0.169155	0.776761	0.634069	0.373575	0.102517	0	0.0467771	0.128664	0.143266	0.776248	1.03691	0.449773	0.0514032	0.0464982	0.000116369	0.0506593	0.184397	1.18476	1.14877	1.02233	0.0616179	0.0499009	0.0775788	0.0329649
Sobic.001G541300	2.33148e-05	4.90618e-06	27	1.5	1.33333	6.64769	7.7476	170.976	54.1798	18.1641	9.13751	1.22618	2.65255	7.4684	12.0538	139.014	142.655	21.1705	1.46369	0.522011	0.860248	1.11699	5.57901	94.4486	199.025	79.003	2.29428	1.27704	0.57755	0.2697
Sobic.004G305900	3.2215e-05	7.20235e-06	27	1.5	1.33333	11.4623	21.9064	26.4284	27.0807	15.5606	7.76105	7.31843	7.59261	9.84315	24.027	32.7107	29.6773	16.9341	8.9419	8.78424	6.87343	6.98564	20.835	29.6317	29.0985	21.486	6.37908	8.16905	6.64799	5.6488
Sobic.001G198500	3.2215e-05	7.20235e-06	27	1.5	1.33333	0.471599	1.21905	1.88389	1.62272	0.890025	0.53048	0.946288	0.552109	0.759807	0.8401	1.61331	1.19529	0.689251	0.664127	0.489716	0.184226	0.617068	1.03709	1.39241	1.60508	0.958065	0.644824	0.58505	0.273002	0.524862
Sobic.009G254300	8.1218e-05	2.16249e-05	27	1.5	1.33333	0.0325795	0.0990556	0.552453	1.05368	0.481568	0.0488427	0.0722904	0.0927155	0.0797464	0.105808	0.6672	1.23997	0.536817	0.0495674	0	0.037124	0.0498809	0.091433	0.773067	1.61726	1.53732	0.118129	0.0742778	0.0250063	0.0478933
Sobic.004G019400	0.000146676	4.32143e-05	27	1.5	1.33333	70.0073	125.362	80.8738	88.5101	67.2065	23.307	4.37702	5.49216	12.1007	90.2037	81.0041	43.7826	39.6091	27.1917	8.00522	3.95621	5.58511	48.3338	83.7338	65.5942	46.7169	13.8875	5.34651	4.44625	5.00599
Sobic.002G203000	0.000146676	4.32143e-05	27	1.5	1.33333	0.555768	2.46996	1.59742	0.717085	0.680291	0.457966	0.215308	0.359299	0.45888	2.52946	2.51708	1.07549	0.857765	0.532383	0.358498	0.326368	0.199324	2.71415	1.60134	1.21758	0.522415	0.649144	0.539763	0.399704	0.343402
Sobic.006G248300	0.00019567	6.03976e-05	27	1.5	1.33333	0.415016	1.0234	4.03553	1.55266	0.56057	0.499082	0.436479	0.671907	0.667819	1.07919	2.65725	1.19324	0.584623	0.798254	0.566247	0.538078	0.472877	1.44667	2.28245	2.19471	0.964071	0.665839	0.738167	0.403158	0.478952
Sobic.002G371000	0.000260606	8.38022e-05	27	1.5	1.33333	4.26656	11.1422	10.8364	12.7718	7.97239	6.87224	4.31406	5.29599	5.77457	12.5216	14.7966	12.7966	9.65371	6.49029	4.34526	4.70063	3.11225	16.0699	13.1342	11.9172	9.74957	7.42642	4.87378	4.65875	3.88134
Sobic.002G417300	0.000536436	0.000186385	27	1.5	1.33333	45.323	85.4048	75.0826	106.341	96.0741	49.6311	23.593	30.0492	42.2446	109.028	113.67	115.567	126.529	54.4203	32.801	28.6858	26.0383	116.71	105.564	116.71	96.3183	53.3097	33.8595	28.6433	25.3669
Sobic.008G030700	0.000597728	0.000214775	27	1.5	1.33333	20.5766	47.6879	42.7852	44.2245	22.1605	27.2469	13.6855	14.4101	16.9093	43.0501	41.8794	48.6472	13.2883	16.9391	16.3609	17.6435	14.5868	41.5996	31.8477	74.8563	34.3616	21.6047	21.1724	12.4089	11.219
Sobic.003G173700	0.000597728	0.000214775	27	1.5	1.33333	12.5139	27.0713	80.7535	16.6288	18.8912	19.9999	4.5992	6.59227	8.96794	13.0287	75.1033	32.4396	15.8404	7.17023	2.52955	14.4421	15.9803	18.4464	65.185	89.5926	24.9872	8.83367	11.0078	5.3136	4.21397
Sobic.001G460000	0.000597728	0.000214775	27	1.5	1.33333	1.28933	5.29622	4.64168	4.63179	4.07996	4.21932	2.995	2.93264	2.9725	4.96581	6.05917	5.28682	4.13161	3.18436	2.52731	2.40921	2.61761	5.90533	4.72708	4.1081	3.79139	3.05349	2.8679	2.42216	2.49153
Sobic.001G042000	0.000780115	0.000290087	27	1.5	1.33333	3.49084	18.8996	28.6516	17.2139	14.4365	21.6821	7.52726	8.5318	15.0545	18.3721	28.4711	21.1249	11.907	11.8322	8.21473	12.1767	12.2706	19.0887	17.7389	21.3547	15.123	12.8077	14.6137	9.97915	9.69676
Sobic.001G398300	0.00101826	0.000389368	27	1.5	1.33333	1.78557	2.8099	3.43116	2.58045	2.61507	1.0754	0.951933	0.474463	0.891591	3.60058	3.22913	2.49808	1.81586	1.26856	0.850673	0.535347	0.468466	3.15088	4.4538	3.03695	2.62487	1.0579	1.19746	0.826544	0.781517
Sobic.004G170300	0.00101826	0.000389368	27	1.5	1.33333	0.617265	1.67045	1.54951	1.41563	1.03504	0.615589	1.02992	0.431159	0.581546	1.43458	1.81593	2.15659	1.06143	0.692894	0.848647	0.676818	0.597705	1.8247	1.58791	2.36938	1.39561	0.898971	1.08106	0.747577	0.520894
Sobic.001G346100	0.00131881	0.000519467	27	1.5	1.33333	5.21697	23.4359	10.8476	9.11973	5.66574	4.53352	2.17545	1.77812	2.31824	22.4519	17.7629	8.34214	4.2909	8.37208	1.83657	1.17414	1.04054	22.7298	16.5308	10.0626	4.86106	5.68364	4.59843	1.48081	0.93415
Sobic.006G205500	0.0017001	0.000688955	27	1.5	1.33333	0.278357	0.571447	0.715046	0.327512	0.504096	0.182304	0.0539645	0.250721	0.115013	0.508669	0.962257	0.839048	0.512181	0.17872	0.121302	0.401566	0.449626	0.470957	0.502056	0.338037	0.532151	0.266204	0.133908	0.0901632	0.238348
Sobic.010G175800	0.00218143	0.000908511	27	1.5	1.33333	0.978028	1.95447	5.46779	3.25893	0.919532	1.30403	1.26332	0.571329	1.39917	3.21782	2.55993	4.63967	1.33279	0.69574	0.955768	0.390814	1.66687	5.33892	2.43029	4.04355	1.84846	1.3472	1.48442	0.484466	0.695898
Sobic.004G057200	0.0027888	0.00119135	27	1.5	1.33333	6.89076	30.9936	27.7445	29.2289	21.8967	21.8656	18.6855	20.414	17.9995	31.1661	31.8551	30.7002	25.6348	26.2733	20.1253	19.4868	20.579	30.8996	32.545	26.1891	20.8926	26.2318	19.4808	19.3256	18.3661
Sobic.002G139800	0.0027888	0.00119135	27	1.5	1.33333	0.244952	0.729422	1.10908	0.72969	0.623954	0.338818	0.200585	0.387918	0.228836	0.354158	0.451858	0.643195	0.63396	0.207514	0.225216	0.250428	0.375659	0.568361	0.622933	0.912325	0.582595	0.247124	0.373291	0.125551	0.27658
Sobic.002G204300	0.00355626	0.00155376	27	1.5	1.33333	0.651316	1.60436	2.65032	2.53655	1.06281	1.24721	1.29565	1.84473	1.22481	2.33914	2.5576	2.49391	1.10189	0.968922	1.00321	1.22027	0.905403	2.07909	2.06422	2.58535	2.13936	1.39787	1.44855	0.977631	0.692245
Sobic.002G005600	0.00568138	0.00260144	27	1.5	1.33333	119.07	645.756	593.276	553.079	512.947	543.333	424.892	343.272	278.88	609.3	654.739	595.778	498.664	516.101	394.098	284.462	238.133	711.778	691.353	586.462	574.489	447.361	388.464	306.17	232.452
Sobic.010G110400	0.00568138	0.00260144	27	1.5	1.33333	0.523848	1.14036	2.2979	1.71117	1.58514	0.793746	1.95799	0.970337	0.751144	1.52262	2.69786	2.07567	1.03241	1.03752	0.997607	0.679934	0.587296	1.948	2.24741	2.11571	1.74392	1.08177	1.29562	0.75242	0.691837
Sobic.006G185500	0.00713733	0.00334049	27	1.5	1.33333	3.15445	24.7754	18.9583	9.29881	6.66517	17.6343	7.8302	7.47138	7.70013	21.4306	23.7176	12.5846	8.02024	11.5352	5.78842	5.719	5.12906	16.3666	17.0536	16.4927	8.13402	10.6126	10.0838	6.47823	5.45776
Sobic.007G222500	0.0081197	0.00380445	27	1.5	1.33333	0.0365749	0.146372	0.347721	0.0517247	0.00555218	0.00470859	0	0.0189351	0.00479295	0.142969	0.093752	0.0310063	0.121487	0.196906	0.0175561	4.79e-06	0.065601	0.0865545	0.0273962	0.134382	0.0336987	0.0102352	0.0155338	0	0.00531383
Sobic.008G004700	0.00891916	0.00426841	27	1.5	1.33333	5.86689	11.8599	10.1924	8.57496	6.08053	6.79103	1.89536	1.20081	1.1935	9.94794	9.07765	8.58509	3.36159	6.20575	2.19477	1.17533	1.79454	6.54127	9.22949	5.86888	4.26985	5.18484	2.8504	1.87126	2.09284
Sobic.005G190800	0.00891916	0.00426841	27	1.5	1.33333	0.358592	1.26973	0.953283	0.407522	1.59301	0.918167	0.288049	0.148558	0.408888	1.07373	1.78823	1.35588	0.809277	0.278531	0.143749	0.297422	0.159848	1.88361	0.688155	0.976438	1.20578	0.283918	0.595075	0.120204	0.05296
Sobic.004G051800	0.00891916	0.00426841	27	1.5	1.33333	0.235977	0.350048	0.166861	0.213997	0.182987	0.099265	0	0	0	0.415456	0.357238	0.436096	0.371844	0.218955	0.0660492	0.32798	0.146893	0.307724	0.252953	0.483162	0.253269	0.0869689	0.0729128	0.073641	0
Sobic.003G313800	0.00891916	0.00426841	27	1.5	1.33333	0.182023	1.18258	0.641467	0.934852	0.895314	0.45607	0.34167	0.477107	0.393954	0.553722	1.35334	0.58786	0.489281	0.382605	0.532958	0.458494	0.571753	0.833468	1.33242	1.03726	0.776726	0.336709	0.535118	0.4238	0.340171
Sobic.004G094100	0.0111148	0.00542788	27	1.5	1.33333	4.26555	13.7289	17.9425	11.993	7.07771	8.99541	8.71516	5.9606	6.28827	15.5605	18.6132	15.5936	6.37451	9.72058	5.94805	5.67118	4.67575	20.2086	16.3529	14.5749	8.49497	6.76888	9.06094	4.78975	5.47728
Sobic.009G015900	0.0137991	0.00686991	27	1.5	1.33333	1.88265	4.96079	3.36193	2.97784	3.74715	1.38853	1.37848	1.90468	1.93128	5.2957	3.70165	2.82159	4.43399	2.25996	2.74171	1.07888	1.3288	6.39406	3.2243	2.66783	3.90525	1.93105	1.81569	1.44302	1.2967
Sobic.006G205300	0.0137991	0.00686991	27	1.5	1.33333	1.20738	1.94409	3.57445	2.54676	0.653317	0.472539	0.839266	1.94963	1.11794	1.73051	3.40118	3.26226	1.77012	1.73718	1.10047	1.56131	1.92298	1.8311	2.80969	3.94292	3.46626	1.86302	1.04128	0.876397	3.0118
Sobic.001G284000	0.0137991	0.00686991	27	1.5	1.33333	0.698339	1.83508	2.79539	1.90227	2.12712	0.746638	0.908333	0.840143	1.86276	1.91773	2.54046	1.87438	1.60416	0.499152	0.767781	0.673078	1.15521	2.17333	1.26842	2.32501	1.91854	0.237873	1.29628	0.553902	0.665568
Sobic.003G071900	0.0170858	0.00865516	27	1.5	1.33333	103.556	513.897	1141.44	726.258	709.453	557.259	579.808	498.16	649.31	697.436	1073.66	890.799	623.346	385.936	415.459	634.122	446.044	660.287	740.08	950.55	867.967	328.934	748.58	380.287	327.809
Sobic.001G363700	0.0170858	0.00865516	27	1.5	1.33333	5.3555	17.4354	16.8827	5.85598	3.80605	16.2055	1.87266	2.26548	3.11458	12.9396	13.2487	8.65226	3.18345	15.5521	2.44954	0.988739	3.46435	14.1385	11.7188	7.58007	3.7617	7.96488	3.57774	1.56441	2.10352
Sobic.007G214800	0.0170858	0.00865516	27	1.5	1.33333	0.175815	1.55884	1.6242	2.64581	1.47669	1.51975	1.48001	2.07539	1.99687	1.79523	2.29952	2.41213	2.20963	1.32602	1.6366	1.28159	1.78574	2.09996	2.81714	2.65351	2.25954	2.13615	1.45916	1.56666	1.10045
Sobic.010G085800	0.0015329	0.000604211	25.5	1.5	1.41176	0.572864	3.70454	1.29211	0.662845	0.850193	1.07614	0	0.211429	1.16387	3.21714	1.77045	1.30254	0.863828	0.395619	0.358504	0	1.64936	2.62119	1.82819	1.12243	0.686427	0.404074	0.169383	0.171075	0.753731
Sobic.003G052500	0.0027888	0.00119135	25.5	1.5	1.41176	1110.65	2169.95	4829.48	3409.86	2553.37	1470.4	1820.88	2290.33	3634.33	2731.15	4081.71	4064.62	2418.15	1062.84	1394.61	1999.73	3326.15	3098.95	3532.13	4742.93	3803.6	1221.87	1734.25	1750.6	2174.87
Sobic.002G322000	0.00568138	0.00260144	25.5	1.5	1.41176	107.855	755.91	763.611	329.532	60.1263	61.6655	76.8809	76.8609	80.5664	621.431	1158.81	430.123	54.4737	52.204	51.1956	44.4523	5.88779	956.067	660.797	331.294	91.221	30.111	47.42	58.9956	7.90093
Sobic.007G124500	3.34138e-10	9.10402e-14	24	1.5	1.5	26.8847	84.9602	80.0275	49.2507	35.9513	24.1815	29.3932	42.3447	72.5577	91.4578	79.7695	57.9264	30.9208	21.4733	26.8385	43.8011	70.6042	90.703	69.1125	51.7012	34.9582	18.2429	29.526	38.9049	58.851
Sobic.003G304300	3.34138e-10	9.10402e-14	24	1.5	1.5	12.9062	55.9424	35.1524	24.2552	12.4922	4.58323	7.15173	13.4169	25.4039	57.3415	37.2637	20.916	10.6691	4.66964	9.05822	15.4318	27.1292	56.4266	26.473	14.5903	8.89567	3.55659	6.37235	14.5013	21.9387
Sobic.003G149100	1.11575e-09	1.55377e-12	24	1.5	1.5	9.81591	170.406	110.443	8.8806	1.07386	0.332879	0.960731	6.29481	53.3947	141.498	63.373	27.1592	1.63663	0.550689	1.05209	4.39944	50.4296	208.766	47.9268	8.7378	1.27398	0.291645	1.52818	1.85213	37.8634
Sobic.006G097200	2.68672e-09	8.37771e-12	24	1.5	1.5	13.173	41.6099	36.2198	25.0505	16.3846	13.9286	11.7541	19.2617	32.7705	44.2855	39.4921	32.8888	18.0166	10.9766	14.9009	22.036	37.4085	38.9446	34.1863	28.1993	17.5236	10.9897	13.905	23.121	38.6357
Sobic.001G111700	2.68672e-09	8.37771e-12	24	1.5	1.5	7.93887	52.2518	41.1123	13.4701	9.77403	4.71298	8.52916	10.9993	34.6328	82.8242	46.3094	24.0442	11.1679	3.57025	6.45516	16.4765	29.9314	85.0887	37.2428	15.3678	8.9048	2.78407	7.29079	9.77399	22.3366
Sobic.001G454900	2.68672e-09	8.37771e-12	24	1.5	1.5	1.3138	6.32509	3.40566	1.50326	1.29016	0.602764	0.512471	1.46997	3.0587	6.52896	3.93882	2.26108	0.972484	0.64297	0.670475	1.00959	3.09981	7.59022	2.86442	2.01949	1.14833	0.614441	0.867831	1.29498	2.86029
Sobic.003G404000	4.48584e-09	1.84692e-11	24	1.5	1.5	89.2701	190.773	178.795	113.882	79.3094	37.5226	52.548	103.653	190.035	205.015	185.681	124.98	69.2844	36.1184	51.4388	112.654	207.716	216.006	154.903	107.98	67.5915	28.2281	51.7786	107.569	182.702
Sobic.007G003400	6.93487e-09	3.94694e-11	24	1.5	1.5	7.54617	29.6649	30.0191	8.86683	2.47701	1.44846	2.07569	5.32922	13.7486	35.3218	25.8086	10.3853	1.73294	1.19034	1.399	7.11156	14.2111	58.6377	27.4722	22.4763	2.31231	1.26748	2.20318	2.33399	10.8944
Sobic.007G135800	1.04515e-08	8.19488e-11	24	1.5	1.5	87.2824	226.905	209.613	135.564	53.9881	34.5494	51.9481	85.2758	175.384	236.133	240.605	147.093	52.1398	34.2065	53.1325	101.386	163.988	256.529	210.546	154.748	64.6049	31.8734	52.1554	67.6135	126.612
Sobic.008G026800	1.04515e-08	8.19488e-11	24	1.5	1.5	72.9886	143.365	149.713	132.97	35.0842	2.38046	6.9548	58.2026	144.681	155.968	142.573	113.225	34.7375	2.29543	6.36104	60.8036	146.766	149.626	147.332	108.745	51.748	2.12192	6.02115	48.4964	130.39
Sobic.002G426200	1.04515e-08	8.19488e-11	24	1.5	1.5	50.4023	148.455	178.78	71.4288	45.5312	16.4962	27.4007	57.7162	98.6803	184.748	188.894	104.123	44.1726	18.7375	27.7272	70.2632	83.352	190.039	155.115	65.4657	55.8029	14.1472	35.137	45.4895	76.7198
Sobic.003G339200	1.50312e-08	1.65638e-10	24	1.5	1.5	30.6084	371.589	73.0911	29.5703	6.15279	3.74919	3.41064	20.8764	104.103	350.765	79.5084	18.652	6.08019	2.82385	3.16395	23.2646	68.8775	505.512	55.6146	12.399	3.96633	2.96431	3.22406	10.515	37.9288
Sobic.009G190700	1.50312e-08	1.65638e-10	24	1.5	1.5	14.1438	60.2165	37.5474	8.31771	4.01923	0.872028	1.34815	13.9048	42.4868	80.9448	55.5661	16.5223	4.65852	0.712482	1.33248	26.0061	40.6768	95.8237	36.3809	12.5317	4.34739	0.481126	3.24635	10.5918	34.2711
Sobic.004G312800	1.50312e-08	1.65638e-10	24	1.5	1.5	8.47292	36.5806	35.7523	12.693	5.04096	4.73992	3.24147	7.27091	21.1049	43.3005	36.522	15.2198	4.90666	2.05528	2.62924	9.10217	17.3698	42.7212	27.5638	11.9681	3.87616	2.12963	1.83007	6.18233	11.6195
Sobic.003G010800	1.50312e-08	1.65638e-10	24	1.5	1.5	2.84964	12.3692	7.01183	3.1151	0.874436	0.240457	0.593859	1.74922	6.84039	12.1415	9.09878	3.8572	0.686371	0.454474	0.565589	1.46546	5.32974	15.9803	9.25179	3.70656	1.24041	0.473634	0.419086	1.70513	4.94872
Sobic.003G199800	2.24225e-08	3.26508e-10	24	1.5	1.5	103.188	168.944	219.331	96.7125	39.2491	9.14622	15.8018	74.1655	197.103	190.786	198.24	117.96	34.681	9.95725	11.9454	74.9808	190.482	220.826	160.637	127.051	61.0769	5.78823	16.3102	43.8614	138.362
Sobic.004G268400	3.38776e-08	6.28693e-10	24	1.5	1.5	11.7887	27.2175	32.3193	14.8379	4.28306	1.57547	3.92874	10.0457	17.891	28.0073	30.0904	16.7593	4.08597	0.772249	2.24483	10.3409	15.0128	35.7667	26.0213	18.8668	9.2474	0.627418	4.11459	5.9495	10.3458
Sobic.009G048900	3.38776e-08	6.28693e-10	24	1.5	1.5	8.89174	166.499	87.3746	5.39954	0.977743	0.883992	1.46537	9.03702	43.1379	220.662	107.593	12.5188	1.1038	0.779951	0.82347	7.04234	28.6918	299.297	83.9734	7.0483	1.46604	0.826124	1.14713	3.3883	29.0958
Sobic.003G234200	5.04079e-08	1.1842e-09	24	1.5	1.5	2385.46	5695.86	6293.85	1742.11	467.66	255.597	1223.77	2354.69	5559.86	5924.2	5920.94	3011.33	363.642	187.135	751.161	2810.95	5450.37	7055.62	5544.82	3678.86	1406.69	88.8196	843.185	1509.22	4223.43
Sobic.008G021300	5.04079e-08	1.1842e-09	24	1.5	1.5	138.366	290.584	345.803	147.329	73.8135	26.733	76.0606	148.897	275.811	305.807	275.517	181.644	58.5967	25.0278	60.5398	143.254	241.005	319.627	272.145	171.854	91.4367	18.3918	66.2772	107.808	161.943
Sobic.009G140800	5.04079e-08	1.1842e-09	24	1.5	1.5	71.5024	171.787	199.839	112.23	46.7906	30.0963	47.3656	83.0458	124.37	190.669	219.52	122.398	52.5618	26.0754	42.1253	69.1968	111.925	242.637	169.082	105.27	53.2741	28.847	35.3781	72.1419	88.3745
Sobic.004G236300	5.04079e-08	1.1842e-09	24	1.5	1.5	27.9277	103.217	70.8747	44.0514	35.2996	20.61	21.3145	37.3688	79.0958	97.8232	66.6967	40.1048	38.7551	14.0602	22.9113	54.047	80.3834	115.604	59.8993	33.4771	23.5018	13.5682	21.2002	28.3075	60.4689
Sobic.006G063900	5.04079e-08	1.1842e-09	24	1.5	1.5	24.191	120.781	119.747	72.1	42.9669	28.8137	43.8189	48.897	72.5016	130.824	113.584	80.8922	37.6328	28.9017	39.3371	47.5109	62.5114	136.816	100.26	66.9754	47.0965	25.6953	36.4709	50.195	47.4257
Sobic.004G112100	7.54921e-08	2.18486e-09	24	1.5	1.5	51.1566	375.269	251.759	65.6619	16.8443	4.88859	5.27131	16.6477	103.872	389.817	253.277	90.879	16.3508	4.59268	5.21461	15.8557	99.5017	538.159	210.302	77.0802	21.2589	3.63712	4.33157	7.08047	82.7601
Sobic.006G221000	7.54921e-08	2.18486e-09	24	1.5	1.5	46.0766	126.99	132.802	47.7158	24.8186	12.5552	25.9876	54.8202	108.651	141.697	129.506	81.4737	23.7081	11.9368	19.5348	49.2411	106.627	162.724	120.652	75.9911	54.0346	13.8642	25.01	43.2205	96.5228
Sobic.009G246400	7.54921e-08	2.18486e-09	24	1.5	1.5	28.0495	173.785	79.7035	38.5866	16.2965	17.6018	19.8944	34.9797	68.2403	173.93	103.617	42.4167	17.5568	15.9326	16.5648	41.3408	56.0142	211.026	86.7106	39.2753	17.73	13.8832	18.6789	35.5042	49.8152
Sobic.007G121300	7.54921e-08	2.18486e-09	24	1.5	1.5	10.3991	52.0476	27.0413	17.1793	8.67377	6.20745	7.22757	13.4286	19.9152	51.4587	29.0683	17.1028	10.1883	9.83384	9.4251	12.6409	19.7881	68.5004	31.0497	15.243	7.9518	8.76983	8.6989	13.5806	18.4018
Sobic.009G185200	7.54921e-08	2.18486e-09	24	1.5	1.5	5.26617	18.8598	20.6715	2.48643	0.992194	0.774694	0.891048	6.6268	20.4224	20.596	18.1526	5.05091	1.34414	0.565342	0.955019	8.41198	14.7918	22.4061	11.1896	3.20792	1.27518	0.359286	1.35548	3.15634	9.60043
Sobic.003G097500	1.12089e-07	3.95324e-09	24	1.5	1.5	5.24595	25.2046	12.8972	5.69603	2.06066	0.609732	0.18308	2.51567	14.0405	13.504	16.4575	6.82432	1.61786	0.224154	0.338088	6.04382	13.008	17.878	15.8828	4.45171	1.03713	0.267102	0.373221	1.28162	6.1781
Sobic.006G207800	1.67001e-07	7.0224e-09	24	1.5	1.5	101.338	189.653	197.238	119.881	69.4943	24.9725	46.3388	112.302	198.006	188.092	187.87	145.127	62.9798	26.074	43.4165	122.448	206.905	199.824	183.902	140.472	85.1163	25.0379	44.276	95.0576	169.142
Sobic.002G152700	1.67001e-07	7.0224e-09	24	1.5	1.5	40.41	76.7201	108.488	53.4025	28.8759	11.05	19.5717	43.5868	77.5651	90.2087	96.5337	67.3691	31.1585	9.99946	15.4321	36.3095	69.2259	114.059	82.3603	72.2758	41.6705	7.92584	22.7441	26.5295	50.7826
Sobic.002G388400	1.67001e-07	7.0224e-09	24	1.5	1.5	26.0084	85.7045	80.6144	30.5075	8.64193	1.16472	1.18946	6.80773	37.9709	113.886	98.9222	36.2202	7.85338	0.856362	1.62746	6.86283	31.3731	109.899	80.9273	34.8651	11.5896	0.408176	2.22434	5.05474	30.2144
Sobic.010G259100	1.67001e-07	7.0224e-09	24	1.5	1.5	17.0344	40.9546	35.6267	28.1329	9.34418	9.54283	12.4028	17.2798	33.8763	47.3278	39.3567	23.149	8.63151	8.75965	12.5405	25.8917	36.9887	54.7057	40.7204	29.8873	12.3815	7.5104	18.0501	19.7882	27.4742
Sobic.004G165400	1.67001e-07	7.0224e-09	24	1.5	1.5	5.7341	22.0428	19.2788	5.84705	2.57216	0.309969	0	1.91833	13.2	26.1086	20.5257	8.94878	1.88684	0.227906	0.618744	2.21902	11.1233	31.1095	20.0103	7.65147	3.65776	0.543146	0.227681	0.919817	10.1821
Sobic.002G119100	1.67001e-07	7.0224e-09	24	1.5	1.5	5.50902	28.1245	11.706	3.6303	0.646718	0.210495	0.654247	5.01784	16.1682	32.7067	16.4133	4.49167	0.689944	0.386918	0.466865	6.0276	12.8213	37.4938	17.9394	3.78112	0.469932	0.307368	0.747302	2.49853	9.80415
Sobic.010G185700	1.67001e-07	7.0224e-09	24	1.5	1.5	2.46373	10.3069	7.01475	5.36084	5.17323	3.13316	3.14267	4.95999	7.00356	10.6809	7.47743	5.64265	5.59731	2.96696	3.73971	5.10305	6.52911	15.5783	7.08096	3.79018	4.64085	3.50771	4.41769	4.69035	8.21371
Sobic.003G028800	1.67001e-07	7.0224e-09	24	1.5	1.5	2.40112	5.74992	4.22278	2.82466	1.46246	0.614849	0.827086	2.29551	5.59702	7.94013	7.07308	3.94631	1.84476	0.629862	0.611618	2.98233	3.65241	10.4303	5.45347	3.68402	2.22639	0.805237	0.998921	1.74965	4.70178
Sobic.001G104600	2.43644e-07	1.22589e-08	24	1.5	1.5	53.1517	141.794	117.123	53.2522	32.9238	14.7634	21.3605	58.0395	143.254	153.796	107.61	51.9778	33.4518	16.044	24.8218	76.0643	126.446	137.022	93.6548	73.7597	35.3711	14.9537	27.1897	48.5646	101.476
Sobic.004G103300	2.43644e-07	1.22589e-08	24	1.5	1.5	37.3904	167.969	193.724	142.334	115.091	95.764	116.866	133.678	176.93	181.237	181.518	164.184	125.035	88.0782	101.472	135.309	167.023	189.34	184.976	166.527	145.596	84.4888	116.165	127.452	168.03
Sobic.009G093100	2.43644e-07	1.22589e-08	24	1.5	1.5	15.082	77.3825	73.377	60.2649	52.0479	42.6685	52.8416	59.3124	73.3879	82.8941	68.8199	62.1068	49.0554	43.8922	54.4332	55.1213	75.2427	85.8659	77.7866	64.4428	52.4043	43.3145	58.0284	60.8771	66.8908
Sobic.004G193000	2.43644e-07	1.22589e-08	24	1.5	1.5	10.4755	37.7402	29.1357	23.6144	18.468	14.053	14.3211	20.7645	34.1043	47.7466	34.2885	27.5972	15.8008	13.8657	14.3485	38.8231	29.4364	54.3007	32.5047	22.7684	19.5953	14.3348	17.5516	23.3459	34.7942
Sobic.003G157900	3.56942e-07	2.105e-08	24	1.5	1.5	5.77315	13.2664	14.8055	8.30203	4.28738	2.64359	3.23753	5.87305	11.402	15.506	17.3811	11.5175	5.49892	2.41095	2.86495	7.25088	10.9457	16.5086	15.5098	13.1099	5.23708	2.85062	2.75208	6.06038	9.22227
Sobic.006G075100	3.56942e-07	2.105e-08	24	1.5	1.5	3.33868	13.512	8.26641	7.0456	5.30698	3.54481	3.23891	4.31153	9.21047	14.1072	9.88617	6.19842	5.21939	3.87062	3.46299	4.40059	9.30872	14.6573	9.53781	6.05527	4.94042	4.29054	3.14964	4.9859	9.94265
Sobic.003G134400	3.56942e-07	2.105e-08	24	1.5	1.5	2.48032	63.6583	34.9348	2.64048	0.690071	0.354366	0.118659	1.34025	8.32541	66.0565	23.4858	4.78176	0.70522	0.260549	0.179905	0.630555	6.60285	78.4959	27.622	6.9054	0.576449	0.116422	0.0650686	0.230029	6.47174
Sobic.005G056400	5.16426e-07	3.55832e-08	24	1.5	1.5	142.402	564.357	510.962	129.041	31.1655	56.7999	89.2987	160.311	338.652	625.996	614.268	224.301	25.1334	50.8147	73.2227	167.066	279.388	709.273	451.666	203.698	69.921	41.316	114.878	123.274	203.892
Sobic.006G238200	5.16426e-07	3.55832e-08	24	1.5	1.5	44.4762	98.105	130.99	58.6937	35.2062	17.0654	42.3759	66.378	99.6089	113.575	118.753	89.2982	37.9326	18.3337	30.8197	65.3551	92.5426	124.717	104.635	90.3232	63.4044	15.587	34.3291	49.8903	72.3332
Sobic.005G168700	5.16426e-07	3.55832e-08	24	1.5	1.5	31.8808	96.3362	82.0876	65.553	31.5508	37.0013	35.252	55.881	76.9333	94.3421	76.0354	63.0981	28.704	26.1591	29.3298	52.7145	87.9712	95.5926	82.8887	59.1767	31.8767	24.4469	31.803	52.1916	76.8593
Sobic.007G140800	5.16426e-07	3.55832e-08	24	1.5	1.5	29.3929	76.0408	87.4903	39.476	33.4993	19.5809	43.0854	51.5627	78.3984	86.2465	79.981	65.1999	29.9	22.2219	34.7126	51.7498	71.3333	102.588	73.1174	56.7833	49.4492	17.7343	37.2213	44.6884	58.6921
Sobic.005G165500	5.16426e-07	3.55832e-08	24	1.5	1.5	17.8638	40.4302	45.3537	13.1743	6.7571	5.99942	14.7497	23.27	35.7775	47.5517	48.2811	27.5041	6.84123	6.73155	11.5647	24.511	30.3116	51.8043	34.7064	28.8779	14.1306	5.68933	12.7131	21.9824	30.4487
Sobic.001G015200	5.16426e-07	3.55832e-08	24	1.5	1.5	6.25153	49.3715	41.9595	23.0837	20.2057	16.3954	21.1444	22.3584	36.0429	50.7904	39.7451	29.54	17.8988	17.4388	18.1214	23.3324	27.9422	52.7892	35.4814	32.2158	23.3542	13.7189	21.3456	19.2697	26.6891
Sobic.006G220200	7.50296e-07	5.92614e-08	24	1.5	1.5	33.8633	108.422	78.4838	40.3626	20.2953	15.5177	42.9477	40.7553	76.3136	116.348	89.2471	51.7207	18.6251	10.6879	28.0168	49.3651	87.48	157.637	67.52	48.757	30.0312	11.1236	48.07	36.9213	65.2613
Sobic.003G303700	7.50296e-07	5.92614e-08	24	1.5	1.5	33.1178	142.773	184.585	107.332	82.4039	47.5288	77.2306	99.1381	120.54	150.169	151.827	114.771	73.3616	41.3918	57.2369	95.4927	102.601	169.485	134.735	97.5767	91.2218	34.2431	69.6088	73.1169	81.9022
Sobic.003G345500	7.50296e-07	5.92614e-08	24	1.5	1.5	18.8641	73.7502	79.8952	66.5032	55.0612	47.0723	46.0344	48.7554	79.0192	86.0053	85.854	67.2778	54.2934	44.5467	45.6089	54.0007	74.1987	84.3471	73.7016	64.5547	52.2592	43.415	48.0964	46.2027	57.2965
Sobic.009G069600	7.50296e-07	5.92614e-08	24	1.5	1.5	7.05929	78.8438	33.0125	7.18929	4.86346	4.18276	2.84582	9.82264	30.7178	59.0669	31.6954	9.04281	5.49699	4.76723	3.7737	11.5049	26.4165	80.1184	20.1972	7.13725	3.20823	3.74112	2.78219	5.86679	16.9096
Sobic.010G104600	7.50296e-07	5.92614e-08	24	1.5	1.5	0.982704	7.62637	9.4346	1.7206	0.522066	0.205967	0.228633	0.849791	0.974562	3.3404	3.70621	1.97131	0.337552	0.151438	0.239832	0.340266	0.838177	3.91083	3.45531	0.644479	0.36129	0.225567	1.58853	0.611196	3.2819
Sobic.007G152300	7.50296e-07	5.92614e-08	24	1.5	1.5	0.206255	0.530317	0.655306	0.438218	0.238628	0.131899	0.197768	0.327571	0.500023	0.839956	0.644922	0.621075	0.222756	0.0391303	0.210372	0.480296	0.690394	0.696564	0.424593	0.506555	0.379648	0.0942629	0.276503	0.272286	0.52744
Sobic.008G090800	9.90754e-07	7.82837e-08	24	1.5	1.5	0.134725	0.511965	0.197113	0.144453	0.0308804	0	0	0.0460766	0.253641	0.455722	0.458177	0.126161	0.0313756	0	0	0.47969	0.248089	0.623165	0.455333	0.0931849	0	0	0.0743151	0.0767861	0.394224
Sobic.003G370000	1.07535e-06	9.73061e-08	24	1.5	1.5	465.141	1818.43	1573.23	385.052	181.657	165.336	385.772	619.03	1043.79	1907.77	1411.85	593.895	153.176	132.173	277.513	694.31	899.039	1983.46	1075.02	672.61	312.727	82.5545	331.878	443.25	564.097
Sobic.010G181300	1.07535e-06	9.73061e-08	24	1.5	1.5	68.236	110.642	147.759	80.5262	42.6379	14.1417	11.1265	47.2882	120.6	124.156	144.639	99.8033	38.5725	9.23554	9.43707	48.5871	110.955	153.407	129.508	103.35	63.406	9.63165	10.8064	31.6549	88.6586
Sobic.001G005300	1.07535e-06	9.73061e-08	24	1.5	1.5	6.88947	23.4987	17.7204	11.6636	3.45999	2.42636	3.87071	3.96593	13.5426	27.6071	23.0938	11.0253	2.47284	2.37591	4.01596	3.58527	11.7519	22.0124	24.9539	12.7179	3.38733	2.53676	3.66985	6.4041	15.2445
Sobic.003G279300	1.07535e-06	9.73061e-08	24	1.5	1.5	5.23908	39.8567	24.6037	7.46178	1.50039	1.99461	2.04914	3.4424	9.62285	46.8954	42.1546	8.04672	2.74697	1.39672	2.29004	3.74598	4.11947	63.5915	34.2507	7.77773	1.58926	2.0758	1.66619	4.05341	6.05734
Sobic.010G241200	1.07535e-06	9.73061e-08	24	1.5	1.5	4.7971	17.1092	17.04	7.93418	2.28772	0.690739	3.59352	5.86641	6.79895	20.6761	16.852	8.86498	1.68135	0.884136	2.14272	5.0493	5.97785	25.6963	15.5996	8.88924	3.22224	0.829553	2.88279	4.77879	4.9356
Sobic.002G125700	1.07535e-06	9.73061e-08	24	1.5	1.5	1.74109	6.43253	5.68507	2.99043	0.528163	0.691114	0.357977	0.767276	2.72796	9.91126	4.60721	3.00926	0.688827	0.593686	0.738967	0.967762	1.14571	10.9975	8.0947	1.13501	0.771391	0.502571	0.638221	0.899906	0.879807
Sobic.008G038300	1.53594e-06	1.5763e-07	24	1.5	1.5	546.413	995.072	1215.16	548.204	236.86	66.8404	180.226	471.607	1527.36	1022.17	1196.63	743.392	229.311	68.6079	128.8	339.89	1200.83	1573.96	1151.72	921.483	530.051	50.4435	173.295	290.481	817.75
Sobic.005G202500	1.53594e-06	1.5763e-07	24	1.5	1.5	57.5738	120.971	114.751	57.8016	29.889	12.578	12.4512	48.6492	127.248	135.353	122.481	69.1426	31.9778	11.1548	10.2701	60.5808	130.073	111.822	102.55	61.6376	33.5909	9.33155	13.5014	28.411	87.8687
Sobic.004G016400	1.53594e-06	1.5763e-07	24	1.5	1.5	16.6365	58.5816	66.287	45.5434	31.5736	24.1264	27.0182	33.941	50.5458	66.522	60.9021	47.9946	31.5634	27.9737	32.7435	28.8456	49.3586	70.3415	60.7312	52.7142	39.2843	24.0407	31.3593	30.8744	47.3908
Sobic.006G229700	1.53594e-06	1.5763e-07	24	1.5	1.5	2.39412	4.58279	4.23844	1.35821	0.730108	0.612082	0.295307	3.36977	3.77371	6.20852	8.08127	2.40088	1.32072	0.576711	1.08414	3.71061	3.51437	7.02199	6.09817	2.6943	1.08622	0.478774	0.95315	5.97364	3.87451
Sobic.004G267000	2.19352e-06	2.52076e-07	24	1.5	1.5	39.5309	76.5445	107.137	37.3966	19.4526	4.68997	7.31523	30.5137	83.1319	114.125	158.917	71.2468	22.0732	6.05667	6.0012	21.7872	53.0307	102.519	95.9164	63.2994	26.4637	2.31791	6.58066	14.4079	36.4367
Sobic.003G050800	2.19352e-06	2.52076e-07	24	1.5	1.5	22.2906	90.4282	50.7326	36.0231	22.9228	7.42641	10.1424	22.6082	41.666	68.9285	62.7744	32.9737	41.1949	7.79852	10.3656	27.7722	36.9113	78.1915	52.1178	18.7234	40.3524	6.24266	15.5209	19.4448	36.1745
Sobic.001G023700	2.19352e-06	2.52076e-07	24	1.5	1.5	8.88352	33.9771	36.2047	12.6083	7.25665	8.09796	11.1865	15.3095	20.7549	34.128	30.1147	13.7647	5.05579	4.46555	9.20492	11.2724	26.8795	45.9366	29.425	14.6246	8.39372	4.82845	11.7311	9.34512	12.9034
Sobic.001G056600	2.19352e-06	2.52076e-07	24	1.5	1.5	6.95029	27.8587	29.393	29.5042	19.675	15.2709	16.4305	26.39	39.0273	30.9056	30.2321	27.4737	19.9574	12.2988	17.2868	26.0207	45.5982	34.8612	26.6281	26.1797	23.2329	12.0814	18.5258	27.7709	42.9832
Sobic.010G251700	2.19352e-06	2.52076e-07	24	1.5	1.5	1.26087	5.66327	3.09986	0.939282	0.131634	0.102453	0.0590136	1.00532	3.9269	5.91028	3.49168	1.14694	0.217817	0.0732906	0.0884344	0.951465	4.52359	6.43776	4.1955	1.14087	0.0436946	0.0873331	0.0732182	0.714844	4.07263
Sobic.K006100	3.13004e-06	3.98172e-07	24	1.5	1.5	6.63235	33.4819	20.3178	7.52974	4.26638	2.81383	2.95324	7.61689	23.2484	32.7663	22.9176	7.93743	4.69831	3.93444	3.30326	9.34743	21.7711	25.0287	18.4592	7.65927	5.31544	3.42937	2.74503	5.35452	18.4839
Sobic.009G210200	3.13004e-06	3.98172e-07	24	1.5	1.5	4.02385	31.4201	25.2195	9.65397	10.1184	4.46061	8.82031	9.77737	14.5109	34.5321	23.9054	13.3769	7.80027	5.20164	7.4668	11.3229	12.2997	34.0314	16.2221	9.69316	7.40224	3.48068	9.11291	8.55773	8.37207
Sobic.006G280400	3.13004e-06	3.98172e-07	24	1.5	1.5	0.130559	1.16476	1.13027	0.152584	0.0815462	0.035389	0.0785671	0.14601	0.502345	0.592459	0.840571	0.210999	0.0994247	0.10408	0.0353209	0.311809	0.418952	1.20677	0.676352	0.307593	0.10158	0.046508	0.0909797	0.0787614	0.31231
Sobic.004G238100	4.42869e-06	6.21561e-07	24	1.5	1.5	33.2745	159.392	108.343	53.5601	16.7747	11.1081	24.7837	36.8282	51.7874	171.151	157.671	96.9169	18.3905	12.8708	20.1937	44.4553	29.3671	227.611	106.013	78.7357	24.4667	11.7307	29.704	26.7318	31.8986
Sobic.006G188000	4.42869e-06	6.21561e-07	24	1.5	1.5	18.3888	34.5407	32.7557	23.5953	8.53496	3.04389	3.43545	20.5802	47.8996	38.8849	38.7721	24.4653	9.34262	3.1398	3.72358	22.346	52.0987	39.9616	35.9018	23.2918	9.32467	3.82917	3.68106	16.3343	45.8838
Sobic.006G180200	4.42869e-06	6.21561e-07	24	1.5	1.5	4.65913	27.0731	24.8112	20.589	20.7756	14.7534	16.8495	19.6835	23.4385	28.8843	27.1395	20.2145	15.7426	16.1665	14.823	21.5236	22.2935	26.8974	23.6399	17.9988	15.9665	12.4195	14.8726	19.3355	18.5015
Sobic.001G446100	4.42869e-06	6.21561e-07	24	1.5	1.5	1.57993	30.1284	11.7096	0.893482	0.352621	0.286929	0.169869	1.79767	21.0265	37.3277	14.4107	1.78078	0.424193	0.0937625	0.0424261	1.54495	19.8382	43.3378	10.0468	1.02416	0.249157	0.167591	0.117087	0.307467	16.7873
Sobic.001G448300	4.42869e-06	6.21561e-07	24	1.5	1.5	1.18481	13.5745	11.8816	4.72161	3.39511	3.78304	2.03337	3.42287	4.71052	11.7708	12.1098	7.24774	2.70371	3.36707	3.97447	6.35938	5.30353	18.5171	10.5703	5.05334	2.66705	1.22111	2.33999	3.02806	7.02853
Sobic.005G202700	4.42869e-06	6.21561e-07	24	1.5	1.5	0.213165	0.836193	0.604353	0.291634	0.186643	0.0718486	0.10577	0.187445	0.738794	0.869131	0.647345	0.271512	0.210676	0.0139196	0.141905	0.207811	0.619983	0.46644	0.481679	0.450671	0.28539	0.0860136	0.0681308	0.2763	0.558147
Sobic.010G160700	6.24065e-06	9.59374e-07	24	1.5	1.5	3717.57	7960.01	10471.6	4730.48	2018.4	1182.02	4641.56	5735.94	7763.85	7874.24	8399.04	5462.43	1357.18	951.722	3071.19	4753.18	7143.81	8660.97	9335.34	6498.29	3229.94	655.457	3695.82	4446.31	5682.72
Sobic.002G403600	6.24065e-06	9.59374e-07	24	1.5	1.5	379.223	622.992	762.762	338.14	16.6416	6.5655	7.94143	212.669	940.46	707.058	736.02	407.361	19.7836	6.28383	9.64098	269.745	1215.49	757.412	841.531	418.685	33.9894	5.10758	9.68665	140.896	1142.03
Sobic.004G343100	6.24065e-06	9.59374e-07	24	1.5	1.5	102.746	152.567	228.058	143.887	65.7007	23.6691	53.8465	124.771	211.006	179.252	219.513	170.531	70.2427	23.5146	50.4095	125.862	229.338	179.288	199.758	202.789	98.7381	18.2555	59.1385	127.295	189.021
Sobic.010G021800	6.24065e-06	9.59374e-07	24	1.5	1.5	38.1284	114.681	111.609	41.4844	44.9957	22.0566	44.2138	75.1964	99.3685	169.748	158.299	70.9322	49.3868	15.3826	40.7103	122.774	57.0262	224.401	139.453	99.6315	32.5865	7.71632	44.2852	70.1608	76.7025
Sobic.006G008700	6.24065e-06	9.59374e-07	24	1.5	1.5	34.756	167.192	91.7805	65.5932	73.9677	34.1187	42.6281	60.3296	120.717	166.134	108.436	65.6917	70.7738	32.0361	36.5263	80.2511	110.085	212.682	79.1229	54.0213	65.9798	27.6062	39.1648	53.0334	76.6628
Sobic.002G072500	6.24065e-06	9.59374e-07	24	1.5	1.5	12.026	38.9737	37.5045	21.6355	10.3983	7.87459	17.8296	23.3476	27.4056	46.9621	40.4376	24.2421	13.2831	6.96999	14.1286	22.923	24.0331	48.4728	32.5905	28.023	15.0528	8.88008	18.5694	17.7801	18.8626
Sobic.010G012000	6.24065e-06	9.59374e-07	24	1.5	1.5	9.92489	23.2559	36.8995	7.61635	1.12887	0.188423	0	6.60798	36.7319	29.3759	34.9902	12.8899	1.32343	0.415617	0.313434	8.71593	31.717	37.6025	29.1292	17.8185	4.38685	0.742874	0.622809	0.908597	13.3028
Sobic.004G058700	6.24065e-06	9.59374e-07	24	1.5	1.5	3.82316	11.454	14.5667	7.87159	5.18854	4.62074	6.1126	8.32641	10.5953	16.2751	16.9378	9.29964	5.83897	3.95307	6.24356	10.9733	9.47832	13.3829	12.2827	9.83911	7.48048	3.8733	7.58344	7.56063	9.25299
Sobic.002G122000	6.24065e-06	9.59374e-07	24	1.5	1.5	0.939582	4.13753	2.36674	1.72843	1.15403	0.743091	0.83355	1.17698	2.67116	4.2969	2.90256	2.70003	2.05107	0.602459	0.98888	0.90456	2.51758	6.70737	3.92006	2.37014	1.94585	0.514391	0.77564	0.986486	1.63401
Sobic.010G134900	6.24065e-06	9.59374e-07	24	1.5	1.5	0.356676	1.63566	0.956188	0.712629	0.758561	0.39833	0.451772	0.564638	1.31421	1.16303	1.15957	1.05107	0.611983	0.287415	0.302854	0.716953	1.3459	1.17718	1.18761	0.786345	0.626499	0.190109	0.296604	0.672012	0.936199
Sobic.003G132100	8.77827e-06	1.46482e-06	24	1.5	1.5	935.898	1456.76	2127.46	1239.89	741.292	101.493	465.398	1290.36	2481.54	1587.87	1795.71	1333.9	595.165	101.856	344.855	1170.57	2468.87	1933.24	1587.07	1356.09	1106.11	89.3556	375.771	951.884	1803.14
Sobic.006G135600	8.77827e-06	1.46482e-06	24	1.5	1.5	273.207	1315.72	1201.71	704.574	590.04	742.139	470.3	663.122	1323.31	1457.35	1226.8	852.243	623.852	546.468	462.042	694.105	1208.98	1643.01	1151.41	956.727	688.707	529.132	503.195	602.958	1092.22
Sobic.009G191300	8.77827e-06	1.46482e-06	24	1.5	1.5	260.457	709.282	963.929	593.467	395.194	231.932	340.94	461.983	931.353	883.89	963.206	782.433	412.263	180.108	275.566	453.576	793.724	1024.35	835.334	868.723	604.742	155.106	296.641	292.122	596.806
Sobic.003G435800	8.77827e-06	1.46482e-06	24	1.5	1.5	155.632	153.733	259.441	149.787	31.4683	5.13104	15.8979	117.676	255.078	175.223	233.089	177.176	29.1215	5.91551	13.436	127.327	254.549	237.846	230.588	193.819	78.9449	6.72525	13.7088	87.9475	202.496
Sobic.004G249800	8.77827e-06	1.46482e-06	24	1.5	1.5	95.2607	308.44	408.912	227.375	168.73	107.847	210.332	236.227	303.449	346.221	350.708	264.505	152.882	95.3117	153.957	222.844	253.914	376.639	303.529	267.297	224.443	81.6849	190.632	200.65	173.086
Sobic.002G390100	8.77827e-06	1.46482e-06	24	1.5	1.5	21.666	57.4962	67.186	28.1248	7.9147	7.21057	13.0313	20.7393	38.5551	74.5808	88.3866	43.6312	11.9169	13.2339	18.0579	28.6047	37.3581	80.1706	85.8515	38.0977	8.10134	10.9501	16.773	23.0697	41.8568
Sobic.010G183100	8.77827e-06	1.46482e-06	24	1.5	1.5	19.7541	51.0676	65.6653	14.4569	3.19719	3.61345	8.34728	20.2903	61.9192	62.6664	62.5336	24.9572	5.28672	5.08707	7.22036	18.8505	45.1514	92.5448	59.2254	28.8217	6.2965	5.11842	6.64572	12.7966	35.9964
Sobic.001G302200	8.77827e-06	1.46482e-06	24	1.5	1.5	16.3678	62.3727	64.4186	35.6712	22.3555	9.83516	12.5236	22.8462	25.7311	64.5581	64.2789	37.6152	21.954	10.0164	11.9896	30.1723	14.9467	83.9729	59.1526	23.6174	17.1876	7.97359	9.66146	14.4937	13.4859
Sobic.003G106900	8.77827e-06	1.46482e-06	24	1.5	1.5	8.19615	23.5065	34.9666	18.733	8.93693	5.36953	11.9154	18.3263	19.5621	26.4883	30.9367	21.5672	7.67355	4.66506	8.58955	11.1361	16.2958	30.8504	24.3714	16.9554	16.1496	5.88071	10.4952	12.2758	15.0081
Sobic.003G444900	8.77827e-06	1.46482e-06	24	1.5	1.5	3.88482	6.61777	9.13121	4.08114	0.558582	0.427784	0.316574	2.15719	9.90041	11.2274	10.2877	6.24082	0.434001	0.445584	0.73532	2.53699	8.86562	11.038	11.8784	5.68776	0.409299	0.687122	0.289451	2.72398	6.83241
Sobic.010G116400	8.77827e-06	1.46482e-06	24	1.5	1.5	3.2266	18.6832	18.0772	17.169	14.1201	9.09695	13.0319	17.5339	31.4586	23.4245	18.8642	18.5287	14.1248	8.08098	10.2833	18.0268	31.4774	22.0679	16.8905	16.0136	15.0349	6.81458	12.9168	15.5546	31.6681
Sobic.004G303200	1.22385e-05	2.21339e-06	24	1.5	1.5	31.8951	161.256	166.552	120.967	95.4265	75.5623	109.611	129.177	131.013	177.059	162.464	141.609	81.8601	79.6274	116.744	119.433	148.701	157.44	157.49	153.143	87.0422	73.7577	120.222	125.169	116.371
Sobic.001G382000	1.22385e-05	2.21339e-06	24	1.5	1.5	12.9794	79.2464	77.272	52.9287	34.7497	35.8878	39.9853	38.2258	52.4839	98.5972	76.8883	61.7508	35.7798	36.2256	38.1348	46.4505	52.1641	105.852	85.7452	64.9338	43.6532	34.7205	41.2614	36.2837	54.1194
Sobic.009G027800	1.22385e-05	2.21339e-06	24	1.5	1.5	2.79431	5.95777	7.4845	4.97347	3.53275	2.46399	2.08736	5.88285	8.49539	9.84612	9.1878	5.3177	3.18027	2.79767	1.80838	5.74342	7.31466	7.96577	7.36843	6.51431	4.34161	2.3818	2.9446	4.20472	5.44171
Sobic.010G135600	1.22385e-05	2.21339e-06	24	1.5	1.5	2.06361	5.34853	5.29165	1.89274	0.964572	0.877972	2.15988	2.60105	6.30394	5.92765	6.37972	2.53819	1.38282	0.883765	1.33482	2.2416	5.25328	7.95765	5.49779	2.21997	0.610935	0.816312	1.54598	1.74676	3.5919
Sobic.010G135400	1.22385e-05	2.21339e-06	24	1.5	1.5	1.70578	3.08099	3.40823	2.03674	0.806724	0.51056	0.518168	1.40433	3.80297	3.48742	3.70083	1.66274	1.16119	0.549417	1.11672	2.9263	3.56601	4.23797	3.40593	3.5096	2.08962	0.383414	0.750312	1.45718	2.19534
Sobic.002G276600	1.22385e-05	2.21339e-06	24	1.5	1.5	1.13681	11.4784	7.88407	5.97134	4.96183	2.87943	4.36365	4.56265	5.36091	11.5274	7.76203	5.69645	4.27933	2.32855	2.4782	3.55046	4.46942	14.1559	7.70971	4.57021	4.36989	2.41306	3.95416	3.62215	3.86691
Sobic.001G029700	1.22385e-05	2.21339e-06	24	1.5	1.5	0.697444	1.16119	1.98589	0.764062	0.471861	0.11814	0.174855	0.86654	1.90059	1.15373	1.38888	0.86503	0.443375	0.376406	0.500189	0.910803	1.89393	1.50762	1.2042	1.0181	0.730693	0.104655	0.208106	0.849481	1.09971
Sobic.010G259000	1.22385e-05	2.21339e-06	24	1.5	1.5	0.422454	0.766734	1.16499	0.527323	0.225456	0.0815352	0.0724064	0.336403	0.694432	0.59719	0.704236	0.614065	0.229071	0	0.217008	0.628598	1.38755	1.20061	1.66218	0.566948	0.052008	0.0714353	0.0598898	0.483903	1.03935
Sobic.002G314300	1.69471e-05	3.31124e-06	24	1.5	1.5	79.7489	804.192	352.8	111.621	95.9234	48.1919	46.5705	89.3509	282.235	690.015	486.894	105.697	190.597	40.9222	49.5008	120.929	177.603	812.714	407.907	45.2023	177.665	23.7339	82.5779	66.4007	158.979
Sobic.010G092600	1.69471e-05	3.31124e-06	24	1.5	1.5	23.7568	66.807	41.3666	27.9526	12.5202	7.76941	6.86377	20.4504	41.5555	56.9325	39.9454	36.458	15.1784	8.43633	11.0925	23.7466	49.592	62.8711	30.2537	34.6545	25.1566	8.97082	32.1064	15.8552	27.556
Sobic.001G011700	1.69471e-05	3.31124e-06	24	1.5	1.5	21.4334	65.316	60.2404	69.9714	38.684	12.799	19.9081	53.1071	73.6875	63.6132	56.7885	52.09	26.5839	15.3748	24.4263	48.0376	98.5041	61.0166	59.2668	53.7194	35.2858	10.0612	16.8329	59.8424	88.2023
Sobic.006G211000	1.69471e-05	3.31124e-06	24	1.5	1.5	6.85971	40.9748	26.1156	29.4743	19.2321	16.4145	13.0474	20.1373	19.6484	44.0509	28.7247	23.4529	14.8767	14.3127	15.7228	16.1806	27.0932	37.6225	32.5808	25.4294	16.2314	15.4822	20.3656	19.9941	24.0623
Sobic.007G062100	1.69471e-05	3.31124e-06	24	1.5	1.5	3.83637	13.766	13.448	1.8668	0.355366	0.157039	0.128579	3.84426	23.9388	15.2289	15.8853	5.02096	0.812397	0.106304	0.192404	6.84716	26.8861	25.2089	16.6612	3.61921	0.598939	0.128144	0.141599	1.92798	24.664
Sobic.001G397600	1.69471e-05	3.31124e-06	24	1.5	1.5	1.76734	12.3709	8.11726	5.78549	4.23808	4.02981	4.81113	5.13139	6.73747	14.0769	13.2441	7.54589	3.9829	2.65334	4.0012	7.49939	6.4767	19.0716	8.60212	6.40745	4.91697	2.57029	4.08811	3.88506	4.39289
Sobic.010G150000	1.69471e-05	3.31124e-06	24	1.5	1.5	0.804143	4.81067	4.64759	3.40116	2.85072	2.28846	2.63561	3.2224	3.57727	5.6551	5.59908	3.62731	2.83793	2.50374	3.15966	3.37195	2.51957	6.46459	4.88275	4.69221	2.71012	2.73711	3.14379	3.43012	3.52288
Sobic.001G269900	1.69471e-05	3.31124e-06	24	1.5	1.5	0.643931	2.16435	1.76632	1.08454	0.578334	0.494483	0.27445	0.595049	1.58627	2.52229	1.29018	0.814645	0.636735	0.454464	0.575786	0.408453	0.780292	2.53888	2.36263	0.816608	0.788528	0.216616	0.908028	0.504403	2.12131
Sobic.004G010400	1.69471e-05	3.31124e-06	24	1.5	1.5	0.458878	0.921099	0.915903	0.522397	0.144466	0.104503	0.231947	0.502968	0.741563	0.710582	0.714416	0.597588	0.421761	0.0384083	0.00219966	0.345198	0.880719	0.971655	0.831803	0.428329	0.693284	0.228949	0.0383703	0.413142	0.614672
Sobic.001G391300	2.33148e-05	4.90618e-06	24	1.5	1.5	18.3064	120.443	54.8492	33.7158	16.5558	12.0379	39.1392	29.4444	43.8949	124.617	69.2133	30.5055	14.8667	14.0081	29.8079	22.7057	38.5731	128.26	64.9736	34.8329	17.4989	22.6703	32.7163	35.0877	62.6735
Sobic.009G243500	2.33148e-05	4.90618e-06	24	1.5	1.5	10.2391	11.5977	27.746	14.7024	2.02091	0.382423	1.72067	6.62413	25.5017	15.6322	26.0025	20.478	1.4803	0.225333	1.05866	3.74604	22.3067	23.569	27.4163	22.6163	6.77165	0.0893472	1.06742	2.28856	9.22474
Sobic.009G137300	2.33148e-05	4.90618e-06	24	1.5	1.5	2.18899	5.91941	4.45825	2.09887	0.680762	0.537152	1.49066	3.13964	3.87596	7.51728	6.57262	2.44412	0.943199	1.2342	1.78706	2.58824	3.47761	8.32592	5.01894	2.89466	0.85657	1.05888	1.33162	1.6936	2.83107
Sobic.005G224700	2.33148e-05	4.90618e-06	24	1.5	1.5	0.910898	3.35161	1.7572	0.849206	0.0583933	0	0.112521	0.609912	1.19898	1.7405	1.45913	0.76885	0.177992	0.22261	0.0421541	0.279103	0.647433	4.71343	1.99136	3.17323	0.202056	0.222026	0.186141	0.302935	1.60163
Sobic.003G396900	2.33148e-05	4.90618e-06	24	1.5	1.5	0.394427	5.12389	5.47666	0.745857	0.417695	0.518274	0.633078	0.747916	3.09458	4.86003	3.78276	1.27127	0.272015	0.33926	0.258929	0.169591	2.44051	7.66727	3.93738	1.07511	0.678458	0.418975	0.627654	0.579292	2.10652
Sobic.006G097300	2.33148e-05	4.90618e-06	24	1.5	1.5	0.323549	0.970741	1.34917	0.923982	0.581006	0.41081	0.513173	0.565903	1.16813	1.28953	0.907036	0.777177	0.601051	0.332255	0.583673	0.678676	1.68758	1.40622	1.25846	1.1243	0.422575	0.647861	0.392277	0.823608	1.14916
Sobic.005G196600	3.2215e-05	7.20235e-06	24	1.5	1.5	1.96665	2.18333	2.99254	1.74077	0.0855474	0.0742509	0.131875	1.4041	2.9336	4.83627	3.99559	2.33002	0.0173839	0.232022	0.271729	1.39021	3.66715	3.53901	4.91856	2.00773	0.142085	0.04879	0.177253	0.798718	2.9123
Sobic.002G206300	3.2215e-05	7.20235e-06	24	1.5	1.5	1.95897	21.4874	19.1622	18.0646	14.5439	12.8971	17.9184	17.074	19.5912	24.2046	21.9846	18.3872	13.6653	12.9199	16.5085	17.6355	19.0777	27.8724	21.2479	19.3343	14.7484	10.8199	18.2078	15.7251	16.8552
Sobic.001G461500	3.2215e-05	7.20235e-06	24	1.5	1.5	0.24845	0.995562	0.485929	0.320941	0.103857	0.266483	0.132205	0.226799	1.03654	0.959604	0.642922	0.258643	0.319241	0.109459	0.0755573	0.537134	0.578295	1.10148	0.695503	0.339371	0.18992	0.0978237	0.166671	0.200408	0.832933
Sobic.008G033200	4.38775e-05	1.04792e-05	24	1.5	1.5	1479	2550.71	3006.84	1235.58	69.4912	83.2484	137.774	1008.78	3031.7	3374.85	3497.34	1723.01	90.8028	146.358	238.502	1110.83	3097.82	3664.85	3617.39	1759.84	75.2161	119.155	158.577	926.923	2941.03
Sobic.006G234100	4.38775e-05	1.04792e-05	24	1.5	1.5	206.009	412.55	697.545	391.76	189.122	47.5441	193.76	282.463	656.739	459.816	541.538	446.187	175.807	30.2355	115.636	163.934	571.243	597.129	511.037	454.895	349.666	25.3463	144.172	179.802	369.073
Sobic.002G390500	4.38775e-05	1.04792e-05	24	1.5	1.5	144.214	284.561	288.867	150.9	23.0356	16.481	24.217	92.5663	372.124	351.203	358.302	177.121	26.0846	18.1158	26.9046	98.5171	465.188	354.437	436.766	189.323	30.6435	22.3665	28.1506	74.3609	482.417
Sobic.001G032000	4.38775e-05	1.04792e-05	24	1.5	1.5	18.4172	54.7532	63.5072	33.6271	19.6676	23.5878	18.9234	31.0098	72.0683	55.8689	51.1233	41.3742	16.3272	16.6376	12.1949	27.8004	76.1231	68.8152	50.6377	40.1568	25.7444	18.6183	10.6191	18.8421	46.3558
Sobic.001G136800	4.38775e-05	1.04792e-05	24	1.5	1.5	11.041	50.5725	41.7505	31.9809	22.8448	26.1362	33.546	32.1573	42.5828	57.5758	46.2259	36.8829	23.5518	27.3925	33.7439	31.2462	41.1755	54.1629	45.3721	33.7819	20.317	26.0318	29.2737	32.6498	35.9711
Sobic.002G373200	4.38775e-05	1.04792e-05	24	1.5	1.5	2.12795	7.98505	5.85213	4.20404	3.51541	2.84276	1.56027	3.38103	8.74757	9.99238	7.04233	4.36835	4.19738	3.46406	2.05987	3.84465	8.15281	9.56032	5.61191	4.25882	2.90264	2.60448	1.87809	2.24097	7.8445
Sobic.005G024800	4.38775e-05	1.04792e-05	24	1.5	1.5	1.91743	11.0924	4.74932	3.326	1.59558	4.36144	1.37089	3.22037	5.64977	11.8206	7.18256	5.64161	2.10718	1.53203	1.48165	3.91905	4.48319	14.3173	5.17242	3.50491	2.90664	2.55579	2.99056	2.38072	5.66233
Sobic.010G103300	4.38775e-05	1.04792e-05	24	1.5	1.5	1.00871	9.52611	3.11378	3.19247	1.76594	1.36033	1.00323	2.10968	3.14983	10.2664	4.81626	3.0764	2.71052	1.23428	2.11963	2.07201	3.31937	3.93024	5.56854	1.8924	0.959564	1.04131	1.4262	3.97231	7.09517
Sobic.001G523300	4.38775e-05	1.04792e-05	24	1.5	1.5	0.635915	3.97599	1.69134	1.11125	0.76923	1.17821	0.392362	0.81019	1.66855	4.35265	2.4342	1.4573	0.321821	0.522233	0.228655	0.919159	1.36253	3.03551	2.65082	0.477902	0.594965	0.473122	0.180298	0.847338	1.14875
Sobic.009G136500	4.38775e-05	1.04792e-05	24	1.5	1.5	0.238419	2.67381	0.567109	0.0521456	0.168336	0.167658	0.108516	0.445014	1.47043	2.62988	0.865296	0.527046	0.116429	0.123333	0.120027	0.458263	1.95015	5.14565	0.433604	0.232813	0.185617	0.100226	0.176314	0.200399	0.557617
Sobic.009G153900	4.38775e-05	1.04792e-05	24	1.5	1.5	0.0750226	0.271507	0.733626	0.311216	0.372567	0.173234	0.205118	0.317662	0.437163	0.604201	0.540315	0.362409	0.270387	0.127371	0.0768446	0.317989	0.529984	0.626534	0.490494	0.401523	0.220998	0.202367	0.127245	0.262184	0.736089
Sobic.009G219100	6.00002e-05	1.51163e-05	24	1.5	1.5	133.333	306.684	437.513	335.608	177.736	71.0664	109.953	219.59	366.298	326.436	404.727	357.448	170.62	63.193	96.731	224.698	361.815	364.474	421.583	397.233	247.496	66.8602	102.2	178.252	308.174
Sobic.002G060800	6.00002e-05	1.51163e-05	24	1.5	1.5	43.9897	69.2208	133.126	76.7311	32.3741	22.0227	37.9007	63.2649	112.038	89.1448	138.901	113.751	32.7678	21.5503	36.3486	64.857	99.8695	101.119	118.878	95.5127	47.457	22.5105	44.9669	56.8445	100.854
Sobic.006G276300	6.00002e-05	1.51163e-05	24	1.5	1.5	2.43611	13.9945	13.1483	7.51697	4.16667	3.45543	5.07706	5.22743	7.46148	13.1802	11.0557	7.01854	3.9126	5.17362	5.78494	3.50035	6.04307	9.63826	7.76469	5.8757	5.73061	3.93562	5.53768	7.24633	6.65331
Sobic.007G050600	6.00002e-05	1.51163e-05	24	1.5	1.5	2.18524	14.6457	12.3206	4.86622	1.94593	1.28717	1.7785	2.10617	4.70865	16.305	14.949	6.73261	1.46689	0.870364	1.06959	4.5621	3.1967	25.4154	8.93109	4.11982	3.34987	1.34533	3.01605	1.03555	1.91429
Sobic.008G065100	6.00002e-05	1.51163e-05	24	1.5	1.5	0.482676	1.44632	1.55122	0.773662	0.378031	0	0.0910552	0.846091	0.194064	1.07286	1.40223	0.321759	0.0960234	0.301557	0.000404424	0.112928	0.379331	1.90717	0.609667	0.427782	0.261612	0.089834	0.0753148	0.380335	0.402168
Sobic.009G232300	8.1218e-05	2.16249e-05	24	1.5	1.5	16.6241	36.3675	35.7937	27.2165	15.0791	6.73695	5.26295	21.4347	43.0364	36.7189	38.3834	25.3961	40.0892	3.79882	14.3492	34.1423	38.0909	43.02	36.2231	31.8935	11.139	4.74858	10.7527	26.1315	41.262
Sobic.008G015800	8.1218e-05	2.16249e-05	24	1.5	1.5	2.81706	9.79378	8.29543	6.20126	3.25277	3.67606	3.40623	4.44166	8.60203	9.18824	9.85853	6.46844	3.89161	4.22019	3.01074	4.70828	10.9682	8.90866	8.18122	5.95296	4.03227	4.21879	4.51362	4.75606	9.38648
Sobic.003G375700	8.1218e-05	2.16249e-05	24	1.5	1.5	0.453603	6.65506	5.56051	0.651413	0.351802	0.254456	0.423687	0.699899	0.993294	6.9201	4.88517	1.01808	0.119712	0.163703	0.0846552	0.630557	0.470682	5.26175	3.37718	0.622945	0.142512	0.111468	0.210268	0.330349	0.311887
Sobic.004G116000	0.000109471	3.06885e-05	24	1.5	1.5	9.73827	60.7316	38.9471	45.8798	39.045	38.5463	31.1469	28.3944	45.8843	66.1042	52.4285	42.9908	41.3271	32.7479	36.5385	33.0851	48.9993	57.2578	46.4643	41.3397	39.308	33.2199	28.1974	33.7254	49.0935
Sobic.002G196600	0.000109471	3.06885e-05	24	1.5	1.5	5.53782	11.0028	11.3907	8.46236	2.55241	1.86237	3.17114	6.83029	7.43896	12.8576	17.0923	9.50409	2.24985	2.27708	3.38753	9.86726	6.00831	14.1269	13.72	7.63329	2.8653	1.27162	2.90733	4.9444	5.3986
Sobic.002G156700	0.000109471	3.06885e-05	24	1.5	1.5	0.352844	1.5517	4.13733	0.432124	3.87e-06	0.0730071	0.0628006	0.129677	0.73615	2.14585	3.51294	0.489511	0.0662524	0.0396428	0.0628156	0.778863	0.21214	2.44805	2.30009	0.52279	0.135325	0.02262	0.129436	0.216007	0.115573
Sobic.002G264800	0.000146676	4.32143e-05	24	1.5	1.5	93.4435	254.425	468.355	219.287	138.755	75.9642	194.061	245.678	429.189	282.367	363.761	296.068	131.398	37.1078	121.747	200.947	431.299	307.939	309.516	305.65	231.653	42.8501	141.533	159.415	246.421
Sobic.001G020600	0.000146676	4.32143e-05	24	1.5	1.5	10.3658	17.2741	33.1798	21.9616	7.30216	0.587173	1.73103	12.4934	21.1959	17.8367	29.5132	24.3062	6.33255	0.81762	1.72557	11.8208	24.6205	17.1356	23.9572	18.9436	11.7665	0.644159	2.02853	10.6308	20.4839
Sobic.002G244400	0.000146676	4.32143e-05	24	1.5	1.5	6.92229	23.4536	25.4427	14.7005	15.6531	3.03121	12.4853	25.8408	26.8716	24.8311	20.7081	17.0171	12.3844	3.06953	6.98659	29.2825	22.9153	26.2878	21.6361	14.104	13.4075	3.00524	9.96914	13.7347	19.3142
Sobic.001G439700	0.00019567	6.03976e-05	24	1.5	1.5	38.5713	158.848	85.9086	60.6142	86.8278	24.1915	25.1821	31.067	50.183	114.995	69.8228	55.2496	64.3648	31.8633	32.2999	36.0836	48.0084	93.06	64.9803	29.4653	49.6137	21.5458	26.5363	45.5801	49.8776
Sobic.006G120500	0.00019567	6.03976e-05	24	1.5	1.5	17.9209	43.8367	49.9188	35.7227	12.3886	18.5496	20.4275	30.0165	45.7715	52.6515	57.8704	41.2576	14.31	24.237	21.5357	30.6086	46.3865	46.2152	67.7049	38.4453	13.809	20.0424	20.1259	30.0848	45.5861
Sobic.001G012200	0.00019567	6.03976e-05	24	1.5	1.5	13.047	282.849	244.929	26.5166	19.3071	11.9427	22.2485	23.1844	62.9847	210.19	205.522	50.5311	23.3862	4.62713	9.07805	37.0316	28.3603	295.052	126.283	52.033	36.9866	3.07227	33.5029	6.07425	8.20915
Sobic.009G192100	0.00019567	6.03976e-05	24	1.5	1.5	11.0613	31.768	32.2112	28.8411	17.1767	5.28639	9.07768	19.495	43.5729	38.0683	38.7283	30.3127	22.7177	5.89577	8.85115	36.4335	52.4208	30.5989	34.4804	25.6519	15.3375	5.59237	8.1082	20.459	42.6954
Sobic.001G078400	0.00019567	6.03976e-05	24	1.5	1.5	6.13861	40.0467	56.1442	37.3875	22.107	25.4607	33.6346	36.5528	42.3159	46.8898	56.8732	45.3548	23.6695	23.6958	28.7782	38.8818	34.8973	65.4271	51.7909	40.3118	30.9911	22.6558	33.7623	30.7715	35.5509
Sobic.002G042300	0.00019567	6.03976e-05	24	1.5	1.5	5.09445	18.9035	15.3838	9.92174	1.97678	3.58209	2.7171	3.92866	8.09992	18.6373	18.4363	10.063	2.6748	3.90453	4.96869	3.99097	8.94374	14.4723	16.7606	9.0085	1.5218	4.70586	3.22607	6.8482	11.7457
Sobic.004G343900	0.00019567	6.03976e-05	24	1.5	1.5	3.70644	21.3917	20.9772	18.2684	17.9361	15.2585	14.0054	17.1307	20.5002	22.2454	23.0151	15.1108	14.7634	14.0422	14.641	18.4254	15.1647	20.0995	19.8745	16.6387	15.0512	13.7365	15.1968	19.3912	16.432
Sobic.002G159100	0.00019567	6.03976e-05	24	1.5	1.5	2.33246	18.379	20.3188	9.94659	9.76628	6.50834	7.71111	10.6505	11.0097	21.2858	22.9754	14.7742	8.91386	7.96059	8.76078	12.1311	11.6269	20.6258	16.3935	15.3158	9.87741	6.31074	12.402	9.3522	7.83709
Sobic.004G122200	0.000260606	8.38022e-05	24	1.5	1.5	25.5606	74.124	94.7639	60.0459	31.115	39.1428	44.6144	59.8594	95.5208	107.831	111.276	102.624	31.8227	39.784	45.0227	42.415	94.3323	109.457	94.8249	86.6737	53.1569	44.3417	48.8829	64.6349	91.1116
Sobic.006G239200	0.000260606	8.38022e-05	24	1.5	1.5	8.97816	13.4982	16.6096	9.64325	0.492292	0.80116	1.5415	5.32549	19.3331	22.6335	24.1231	14.2464	0.625234	0.92642	1.77693	7.64718	21.6365	21.6281	23.3645	14.0199	1.02206	1.05288	1.17695	4.95292	16.8901
Sobic.003G327900	0.000260606	8.38022e-05	24	1.5	1.5	0.972074	7.10043	3.325	3.07952	2.15813	1.81946	0.755664	1.95028	3.23045	7.25032	4.30868	3.10517	2.27347	0.53034	1.99197	3.32002	2.41011	3.34924	5.33725	1.88648	1.05782	1.17996	1.40533	2.13887	1.69478
Sobic.001G003700	0.000260606	8.38022e-05	24	1.5	1.5	0.962839	3.71466	4.16686	2.18757	1.52319	1.36264	2.05992	1.91389	3.34608	4.82042	4.94565	2.82035	1.14035	1.44954	1.96768	2.49062	2.63854	4.42643	4.48204	1.75388	1.53492	1.34675	2.25734	2.08631	1.99001
Sobic.003G147900	0.000260606	8.38022e-05	24	1.5	1.5	0.292742	2.91238	1.58442	1.71008	0.718144	0.74606	0.938226	0.939977	0.917823	1.50158	2.21027	1.13523	1.26974	0.71771	0.799898	0.990608	1.55207	1.79242	2.48182	1.71193	0.957345	0.529515	1.05454	1.44659	2.57045
Sobic.001G012300	0.000345492	0.00011546	24	1.5	1.5	23.0998	364.774	453.317	20.5305	8.80664	8.74016	14.7165	29.6844	110.044	279.27	312.831	57.7956	15.3434	1.75052	4.71081	95.7432	66.1983	345.459	209.417	77.664	25.7369	1.23508	35.2058	4.22971	5.62136
Sobic.004G276200	0.000345492	0.00011546	24	1.5	1.5	2.09919	5.59306	3.16274	2.327	0.238412	0.127067	0.194042	0.99194	6.82933	4.76061	8.4612	4.52065	0.59211	0.251795	0.274134	0.822032	9.45725	3.57872	4.83416	2.96558	0.456372	0.529564	0.159902	0.740859	15.3066
Sobic.002G279600	0.000345492	0.00011546	24	1.5	1.5	0.376421	2.5629	1.91881	1.26923	0.6946	0.753598	0.718759	0.647758	1.1211	3.3019	2.84057	1.77361	0.714161	0.692607	0.783486	1.20072	0.906263	3.52266	3.07208	2.12878	0.609181	0.247593	0.62273	0.908482	0.785133
Sobic.010G260600	0.000345492	0.00011546	24	1.5	1.5	0.139388	0.399822	0.427911	0.244425	0.139338	0.065344	0.137885	0.155929	0.357648	0.532713	0.299226	0.474361	0.247752	0.131124	0.150882	0.215902	0.279634	0.437824	0.333262	0.323762	0.43323	0	0.143994	0.145432	0.192225
Sobic.003G372300	0.000408836	0.000136728	24	1.5	1.5	0.440473	2.04741	2.11459	0	0.356761	0	0	0.266162	0.732579	3.03748	2.36806	0.60731	0	0	0.128773	0.852594	0.715975	3.59972	1.47951	0.134571	0.617231	0.169559	0	0.287148	0.37954
Sobic.001G417200	0.000455324	0.000157996	24	1.5	1.5	371.889	1683.75	2312.79	1519.16	1157.82	1120.08	1408.63	1511.04	2066.35	1947.88	2118.18	1810.31	1093.06	900.535	1133.66	1526.77	1968.41	1877.01	1856.85	1957.69	1525.17	858.45	1365.22	1239.16	1448.3
Sobic.006G136500	0.000455324	0.000157996	24	1.5	1.5	20.3549	98.4214	79.4549	46.7092	15.4076	16.1805	24.6609	30.2553	30.119	101.003	79.7254	41.433	15.5245	21.2483	26.4112	28.2714	23.2644	87.0042	90.9918	39.9324	14.6564	17.3431	27.3599	36.8138	26.7489
Sobic.001G336200	0.000455324	0.000157996	24	1.5	1.5	1.86666	10.0216	11.6111	2.76547	1.20056	1.6183	2.20825	2.93301	4.25816	12.4312	17.4436	4.55305	1.51553	2.37973	2.51129	3.38528	4.00103	6.12133	10.1272	3.73261	2.3684	2.48987	2.9876	3.13316	3.10009
Sobic.001G018300	0.000455324	0.000157996	24	1.5	1.5	1.33696	14.9827	14.6169	1.63986	1.13672	0.590384	1.81248	0.971215	3.38149	12.7676	12.7339	2.95386	0.92114	0.674234	0.755266	1.96004	1.96034	15.8184	7.04169	3.94189	1.66226	0.254382	2.45988	0.868192	0.6601
Sobic.008G157500	0.000455324	0.000157996	24	1.5	1.5	0.785972	3.49985	2.6446	2.47866	0.380223	0.448013	0.457793	0.375858	1.40982	3.90609	2.2406	1.53949	0.518003	0.509318	0.862232	0.723174	1.37215	1.76585	1.62415	1.92699	0.646253	0.663427	0.609907	0.771025	1.60637
Sobic.002G073600	0.000455324	0.000157996	24	1.5	1.5	0.323554	0.611219	0.716742	0.399656	0.136697	0.185385	0.164629	0.407933	1.05261	0.659513	0.667172	0.651555	0.312502	0.136305	0.246704	0.490023	0.576103	0.919518	0.913325	0.696093	0.43076	0.324843	0.36271	0.472406	1.27247
Sobic.008G037900	0.000455324	0.000157996	24	1.5	1.5	0.269031	0.638871	0.652555	0.334665	0.0485065	0.131855	0.0375462	0.10858	1.21725	0.649826	0.922014	0.487276	0.152372	0.0570877	0.15573	0.299226	1.00704	1.02294	0.659437	0.327923	0.117538	0.147385	0.0730505	0.322023	0.850529
Sobic.009G172300	0.000536436	0.000186385	24	1.5	1.5	0.000416386	0.181358	0.0019381	0	0.000533559	0	5.53e-05	0	0.000796285	0.00177477	0.00327877	0.00131549	0	0	3.96e-05	0.000123556	0.00047305	0.0048369	0.00224353	0.000394916	0	0	0.00021257	5.64e-05	0.000217008
Sobic.002G056500	0.000597728	0.000214775	24	1.5	1.5	36.7556	162.926	131.186	80.2867	34.6495	49.0222	35.8049	45.7108	87.7851	180.879	164.375	103.779	41.9773	60.0687	49.3437	56.1496	72.2719	218.869	169.402	95.5176	30.391	54.0178	46.514	56.9911	85.11
Sobic.008G055700	0.000597728	0.000214775	24	1.5	1.5	31.467	68.7915	122.97	76.373	49.681	20.6718	50.9824	90.829	135.809	81.5187	94.4333	79.4501	37.8944	11.7333	33.7323	74.8035	129.945	103.681	99.3736	95.3244	61.5443	17.5943	49.4733	78.2723	94.4355
Sobic.001G012400	0.000597728	0.000214775	24	1.5	1.5	5.85273	138.826	86.3048	9.23379	9.93571	9.29548	14.8678	12.6404	40.4073	112.491	84.054	29.0781	14.0183	2.52656	4.55649	15.3709	21.6723	161.778	39.2355	18.7569	18.7095	2.64582	16.7156	3.63168	7.94034
Sobic.003G124700	0.000597728	0.000214775	24	1.5	1.5	5.80938	18.4566	21.5949	17.3	9.69097	5.32668	13.0779	17.4284	21.3492	19.6347	19.7636	19.7525	9.1617	5.01717	10.4244	21.2425	20.2729	24.9581	19.0742	20.1655	14.7011	4.51435	11.2404	13.4821	18.9125
Sobic.009G063400	0.000597728	0.000214775	24	1.5	1.5	2.45826	33.7659	24.9906	18.4374	11.3295	17.4087	16.0093	16.3603	19.1886	33.9631	27.1493	17.1923	10.1549	11.3586	8.56613	13.459	19.1644	45.6626	24.5762	16.6955	13.6397	13.0441	16.7353	11.5647	13.1396
Sobic.004G101700	0.000597728	0.000214775	24	1.5	1.5	1.11349	2.47422	3.47086	2.18366	0.574535	0.623335	0.899511	2.46463	1.99084	2.36428	3.14059	1.71154	0.218906	0.515598	0.673979	1.45885	1.15302	1.57004	2.38263	1.19193	1.2425	0.477856	1.03018	1.04046	1.52805
Sobic.002G419600	0.000780115	0.000290087	24	1.5	1.5	1.43462	2.68792	3.32256	2.52643	0.847472	1.25684	1.11612	2.00882	3.2857	5.5356	5.36524	3.87013	1.81048	1.80578	1.71917	2.16366	2.77913	4.94927	4.4146	3.8778	1.78555	2.72321	2.40382	2.2932	4.16354
Sobic.010G181500	0.000780115	0.000290087	24	1.5	1.5	0.428799	1.30308	1.14349	1.11346	0.696667	0.302336	0.335608	0.970198	1.58011	1.529	1.14246	0.758993	0.731434	0.351965	0.318518	1.16543	1.51011	1.13251	1.13424	1.22704	0.778428	0.331107	0.592198	0.523348	1.18584
Sobic.003G395200	0.000780115	0.000290087	24	1.5	1.5	0.294087	1.94491	1.46538	0.945582	0.52968	0.301624	0.681646	0.692824	0.588089	1.60867	1.99288	1.23876	0.359419	0.382965	0.456066	0.336897	0.743557	2.44361	2.09572	1.26943	0.403565	0.24018	0.525498	0.590838	0.42297
Sobic.001G483700	0.000780115	0.000290087	24	1.5	1.5	0.228352	1.42003	0.534858	0.342973	0.366593	0	0.21192	0.328196	0.752767	0.998779	0.916075	0.299542	0.372472	0.17546	0.317572	0.262827	0.531949	0.92473	0.405408	0.225136	0.208389	0.139385	0.292144	0.118025	0.285631
Sobic.002G294500	0.00101826	0.000389368	24	1.5	1.5	18.8476	77.4509	63.6586	51.3888	37.004	49.3471	27.812	45.5002	89.0884	97.4333	73.4454	51.7347	47.432	46.5323	37.6581	46.0588	99.9104	104.578	64.809	49.176	29.6391	47.7943	28.3287	44.7444	95.7741
Sobic.005G033200	0.00101826	0.000389368	24	1.5	1.5	4.75819	33.2119	30.0319	29.1812	23.3028	26.3443	20.0888	25.8912	33.7841	37.1409	34.0763	30.3824	23.8334	26.5483	22.7938	23.1561	28.0648	41.8316	37.0043	32.0675	22.329	26.0861	21.0415	24.9419	33.2274
Sobic.010G046600	0.00101826	0.000389368	24	1.5	1.5	1.46584	19.192	16.5559	8.92656	6.85355	5.1528	7.04772	6.90717	7.89638	18.2903	21.2612	10.6611	6.00139	4.89437	5.51177	5.17223	6.65994	26.6209	20.6648	11.6106	5.36699	4.66555	5.75261	6.04852	4.73285
Sobic.004G342900	0.00101826	0.000389368	24	1.5	1.5	0.429744	0.56173	2.06064	1.09166	0.485093	0.299908	0.443988	0.789916	1.43523	1.0564	1.65795	0.949207	0.0952766	0.124187	0.437765	0.210516	1.11992	1.62702	0.60041	0.998026	0.458068	0.147981	0.367773	0.775101	0.726007
Sobic.010G124700	0.00101826	0.000389368	24	1.5	1.5	0.255601	1.05556	0.95577	0.597931	0.450083	0.305093	0.418718	0.381446	0.839909	0.636429	0.729292	0.644324	0.49841	0.367071	0.333404	0.305471	0.718263	0.946325	0.848134	0.233817	0.497055	0.366251	0.30559	0.493827	0.801802
Sobic.003G224600	0.00131881	0.000519467	24	1.5	1.5	8.53295	40.2618	17.0581	10.8589	13.611	2.55537	4.604	4.32538	10.1379	30.5169	27.6245	9.6843	28.1648	2.00531	3.62949	8.03724	8.87188	31.6107	23.8346	5.19389	18.4469	1.31316	4.07806	3.40867	7.75803
Sobic.007G122900	0.00131881	0.000519467	24	1.5	1.5	0.648203	1.60673	2.02288	1.08528	0.276483	0.477198	0.814042	1.73765	1.73074	2.47131	1.22704	1.78864	1.09702	0.397767	0.770918	0.588838	1.20356	2.88257	2.13959	1.15288	0.925573	0.639291	1.09913	0.380606	2.22519
Sobic.007G215400	0.00131881	0.000519467	24	1.5	1.5	0.425742	1.25981	1.62861	2.10573	1.27095	0.877729	1.02652	1.27256	2.19056	1.60316	2.13513	1.87123	0.867704	0.679276	0.970966	1.33748	2.12919	1.87453	1.38752	1.49587	1.36221	0.627582	0.869506	1.27684	1.54399
Sobic.009G077500	0.00131881	0.000519467	24	1.5	1.5	0.138946	0.898188	0.985861	0.84688	1.07194	0.441422	0.747046	0.789361	1.07663	1.07653	0.860672	0.86662	0.387561	0.613598	0.602594	0.794864	0.896635	1.14318	1.1114	0.861183	1.02454	0.211442	0.739226	0.616636	1.1556
Sobic.001G070500	0.0017001	0.000688955	24	1.5	1.5	635.491	2240.61	3792.05	2489.32	1873.12	1110.27	1709.33	2240.56	3576.57	2625.96	3121.7	2832.16	1682.65	784.533	1204.31	1957.24	3422.74	3066.19	2826.72	3258.63	2972.86	959.662	1483.28	1768.28	2472.16
Sobic.004G331700	0.0017001	0.000688955	24	1.5	1.5	28.6329	460.909	602.854	493.318	447.325	281.351	448.548	489.535	475.457	480.212	499.704	458.04	331.831	243.498	339.324	458.461	491.934	475.726	507.928	413.507	423.281	186.859	368.102	412.394	386.259
Sobic.004G331800	0.0017001	0.000688955	24	1.5	1.5	11.4811	72.1672	55.8717	74.5141	56.5366	45.0776	45.4716	50.7	57.9926	77.8537	66.4981	64.0069	63.9946	47.9217	50.9744	124.074	66.1025	83.345	71.8108	60.6885	44.5601	47.2112	44.5984	51.703	66.0968
Sobic.003G107100	0.0017001	0.000688955	24	1.5	1.5	2.23975	14.0322	15.1351	15.8998	5.97384	4.91117	6.67936	6.12176	7.37314	16.7969	15.2389	13.0992	5.39777	4.44858	5.98807	6.51494	6.04241	14.3895	18.6698	15.3679	5.19915	4.29752	6.57379	5.62735	6.89535
Sobic.004G272500	0.0017001	0.000688955	24	1.5	1.5	1.25946	4.59834	5.99317	3.62956	2.00823	1.88169	1.97883	1.97495	6.46674	4.145	6.05907	4.41307	2.04043	1.41993	2.68856	2.29057	6.84382	6.21705	5.55214	3.82196	3.12698	2.16922	1.7095	2.24088	6.23514
Sobic.003G295900	0.00218143	0.000908511	24	1.5	1.5	2.36184	14.617	9.4002	10.3441	10.4875	6.79983	6.26071	7.00395	9.92754	14.6806	11.8463	12.5687	12.4742	6.81876	9.26429	10.4603	12.7753	13.6094	11.0013	11.1077	9.1963	8.64171	7.25348	10.6513	13.9698
Sobic.007G124200	0.00218143	0.000908511	24	1.5	1.5	2.17659	7.07667	8.1842	9.37103	2.47761	3.57576	2.90566	4.27036	4.19107	8.80627	10.3669	8.35863	2.35122	2.86439	3.41237	4.55006	3.83249	11.6801	11.1452	7.48069	3.19552	3.28532	4.7421	5.45505	5.09672
Sobic.008G025500	0.00218143	0.000908511	24	1.5	1.5	0.931299	2.43628	1.86427	0.973479	0.346814	0.373799	0.271502	1.06419	1.07692	3.24116	2.74901	1.59051	0.464911	0.553469	0.733624	1.07571	0.51436	3.95926	1.5505	1.51775	0.607296	0.956524	1.09441	0.749385	0.992279
Sobic.006G095700	0.00218143	0.000908511	24	1.5	1.5	0.0539501	0.499367	0.450463	0.399298	0.480691	0.305167	0.374166	0.107358	0.309325	0.619907	0.432785	0.491289	0.325128	0.190323	0.257466	0.318299	0.400662	0.841357	0.534694	0.275472	0.254251	0.103942	0.310365	0.134898	0.336383
Sobic.001G473200	0.0027888	0.00119135	24	1.5	1.5	1.16809	5.5487	2.41365	3.23782	1.04593	0.867767	0.889624	0.918022	2.46406	5.12304	2.45163	3.32628	1.94407	1.09189	1.11038	1.17628	3.25971	2.5349	3.23189	1.20732	1.3625	1.11117	1.2766	1.79286	3.07749
Sobic.001G402200	0.0027888	0.00119135	24	1.5	1.5	0.98268	3.12966	1.83424	1.64667	1.48852	0.444521	0.426365	0.421414	0.950007	2.00946	1.13097	0.630047	1.79852	0.297527	0.842222	1.49021	1.06573	2.48984	0.995027	0.546296	0.807385	0.467817	0.589239	0.91465	1.34622
Sobic.K014900	0.0027888	0.00119135	24	1.5	1.5	0.825158	6.23369	5.16319	3.94925	2.7823	2.43979	3.2313	2.94849	3.3441	5.35726	5.76784	5.73326	3.5563	2.27967	2.95865	4.03193	2.68314	6.88745	6.43545	5.52389	2.3647	2.73179	3.03855	2.77252	4.14052
Sobic.001G534500	0.0027888	0.00119135	24	1.5	1.5	0.53448	1.53654	2.45363	1.18178	1.23756	0.446005	0.892202	0.780671	1.76501	2.07099	1.99469	1.71449	0.569564	0.447173	0.485613	1.04033	2.31	2.51386	1.38468	1.60702	1.31899	0.582703	2.42729	0.782066	1.16411
Sobic.004G182700	0.00355626	0.00155376	24	1.5	1.5	8.18268	26.9277	25.8877	19.1323	5.70449	5.47145	12.5056	9.58854	10.2424	26.7008	26.2808	20.9955	5.66997	5.57271	10.9517	6.25696	8.8599	33.3273	22.0923	20.3833	7.23749	5.76678	11.2662	9.79235	6.97546
Sobic.010G257700	0.00355626	0.00155376	24	1.5	1.5	0.340051	1.13625	0.638034	0.215783	0.375612	0.0441019	0.367623	0.116002	0.596907	1.8386	0.719035	0.779435	0.46771	0.124034	0.21802	0.185794	0.6839	4.14329	0.346152	0.351902	0.430415	0.0507758	0.185866	0.289623	0.248123
Sobic.004G193100	0.00355626	0.00155376	24	1.5	1.5	0.0458153	0.30093	0.143448	0.137977	0.0786554	0.0426681	0.075782	0.117362	0.121134	0.384083	0.0921334	0.214231	0.319667	0.0313719	0.113563	0.187972	0.252563	0.396817	0.144973	0.237352	0.108865	0.0373828	0.0626818	0.0355453	0.292871
Sobic.001G352200	0.00451099	0.00201569	24	1.5	1.5	4.31123	21.0055	18.6937	8.68035	10.8864	6.1356	13.4173	13.5011	16.9834	23.3523	15.6223	14.7772	8.04433	6.37211	10.3594	13.8529	12.2573	24.9619	12.7687	10.3459	12.5321	5.1068	11.5486	10.0139	8.64848
Sobic.003G354600	0.00451099	0.00201569	24	1.5	1.5	0.995253	44.3839	28.1607	29.9766	31.9558	29.1075	26.9727	28.5691	30.7747	42.3844	33.6825	28.4383	28.586	28.0156	27.4705	29.1347	30.6641	46.2673	33.5383	27.3339	22.1462	25.926	24.8812	28.5671	30.4198
Sobic.001G002700	0.00451099	0.00201569	24	1.5	1.5	0.494381	3.28723	2.51842	2.19784	2.11744	2.1157	1.81907	1.79705	2.84767	3.88273	3.03992	2.33535	1.28077	2.10918	2.63249	2.16686	2.35284	4.77277	2.33858	1.34759	1.74239	1.58779	2.51244	2.31335	2.23821
Sobic.005G119900	0.00451099	0.00201569	24	1.5	1.5	0.370523	0.853384	0.915301	0.651983	0.33458	0.120999	0.129117	0.58243	0.858579	0.822936	0.827226	1.1391	0.623233	0.400328	0.201277	0.732952	0.940043	1.03153	1.02779	0.378612	0.697596	0.106011	0.488825	0.401765	0.355942
Sobic.004G165600	0.00451099	0.00201569	24	1.5	1.5	0.327256	1.77682	1.83225	1.78338	1.36944	1.15327	1.33387	1.44088	1.94058	1.15792	1.86808	1.542	1.20242	0.758166	1.20869	1.52388	2.1265	2.45413	1.48681	1.46907	1.46331	0.615394	1.51709	1.19792	1.95174
Sobic.007G082200	0.00451099	0.00201569	24	1.5	1.5	0.0939611	0.456541	0.816093	0.348875	0.0596642	0.32366	0.172454	0.372431	0.245031	0.338656	0.596351	0.243758	0.1269	0	0.0430715	0.21388	0.143686	1.05352	0.440675	0.225054	0.0833994	0.113427	0.142642	0.288133	0.190421
Sobic.005G082300	0.00515805	0.00230857	24	1.5	1.5	0.230299	0.573989	0.556399	0.406199	0.450079	0	0	0.248297	0.635388	0.646967	0.395402	0.234633	0.171484	0.3496	0.0406115	0.470577	0.406464	0.567664	0.518473	0.46687	0.460653	0.2738	0.269006	0.22641	0.538668
Sobic.001G517800	0.00568138	0.00260144	24	1.5	1.5	7.96266	19.3128	25.511	23.0787	14.2501	8.64118	11.2805	27.9977	34.8765	22.9627	34.6486	26.4029	14.7448	10.5932	12.0443	24.7959	39.9324	26.5029	32.8382	30.9029	17.8256	10.3824	12.1296	23.4127	38.9079
Sobic.001G392400	0.00568138	0.00260144	24	1.5	1.5	0.956814	4.21449	3.87444	2.36614	2.02328	1.97562	1.75442	2.71704	3.73916	3.44525	4.16062	3.58196	1.85015	1.93677	2.09353	3.70703	3.03181	4.9903	3.04549	4.12119	2.33364	2.37197	3.33225	1.95418	3.15694
Sobic.002G387400	0.00568138	0.00260144	24	1.5	1.5	0.723172	2.87401	2.98194	2.92082	1.86021	1.34739	2.29582	1.81219	1.88648	4.86952	4.21853	2.71828	1.32779	1.71658	1.80237	1.9434	1.82988	5.66474	4.31259	2.84214	1.47137	1.23025	1.63366	1.67828	1.23439
Sobic.004G278200	0.00568138	0.00260144	24	1.5	1.5	0.444393	3.70039	0.774399	1.59104	1.84002	0.462202	0.962574	0.739172	1.38054	2.49049	2.10005	0.963766	1.51	0.339517	0.972297	5.41207	1.76113	2.26122	2.61774	1.28676	1.17772	0.33635	1.12795	1.28284	1.35519
Sobic.008G191800	0.00568138	0.00260144	24	1.5	1.5	0.22707	0.652533	1.2948	0.678882	0.260987	0.418883	0.689931	0.495959	0.817085	1.24182	1.05524	0.746124	0.66451	0.0513309	0.528329	0.538232	1.05142	1.21276	1.48253	0.813191	0.623441	0.856323	0.576029	0.725092	0.821482
Sobic.001G242100	0.00568138	0.00260144	24	1.5	1.5	0.118594	0.380474	0.216342	0.0810432	0.000570978	0.0486246	0.171313	0.0150694	0.201473	0.213855	0.169771	0.161206	0.047801	0.0354597	0.0968771	0.00411861	0.173787	0.322122	0.241196	0.107693	0.0424232	0	2.91e-05	0.0852415	0.0224479
Sobic.001G517000	0.00568138	0.00260144	24	1.5	1.5	0.116801	1.04069	0.350174	0.505228	0.336014	0.156238	0.184993	0.286495	0.098568	0.653905	0.337364	0.490279	0.292631	0.0765829	0.207915	0.172474	0.192668	0.72651	0.928978	0.218308	0.332192	0.136884	0.229521	0.386356	0.255334
Sobic.008G127300	0.00568138	0.00260144	24	1.5	1.5	0.046341	0.926951	1.24812	0.894755	0.803356	0.871591	0.884579	0.742045	0.706981	1.51996	1.19122	0.963791	0.544159	0.457744	0.741964	0.822803	1.44875	1.44747	1.4869	0.86795	0.979537	0.511351	0.762152	0.742016	1.05814
Sobic.006G144800	0.00568138	0.00260144	24	1.5	1.5	0.0172322	2.83969	2.85043	2.41736	3.04027	2.27643	2.82606	2.37728	3.06859	3.35683	3.12001	2.12098	2.15362	2.08366	2.61208	2.84673	2.75278	3.36647	3.06135	2.24513	2.21553	1.32285	2.16691	2.80892	3.05217
Sobic.003G323200	0.00713733	0.00334049	24	1.5	1.5	11.5725	55.5281	75.2787	52.5126	38.1416	39.1621	50.7937	53.2234	68.1635	67.4623	69.9034	59.4931	40.5346	33.1584	41.5596	59.9767	73.1512	59.9113	51.406	70.3422	52.0027	27.425	44.9786	43.981	45.8857
Sobic.002G318000	0.00713733	0.00334049	24	1.5	1.5	4.37439	27.8913	13.9149	11.9069	7.72858	7.13619	6.65408	11.8127	12.1557	30.4271	23.4949	12.8763	16.6308	7.73082	12.4392	35.5019	14.2563	21.5693	12.8562	9.92419	8.70305	8.90942	7.07633	13.3543	12.7704
Sobic.010G231300	0.00713733	0.00334049	24	1.5	1.5	3.81158	23.0718	16.614	11.3119	5.47799	6.69651	11.0572	12.1818	11.8322	27.6316	19.1824	14.9881	5.23255	6.72552	10.6405	13.06	10.1622	28.1086	17.2104	11.9046	8.03412	5.82458	13.6242	12.0999	10.4875
Sobic.010G171900	0.00713733	0.00334049	24	1.5	1.5	0.772231	2.30382	1.82094	0.988555	0.33696	0.793419	0.352914	0.456762	1.86304	2.02405	1.78041	0.613154	0.677139	0.538602	0.168586	1.05801	1.53839	2.24961	2.09705	1.43326	0.333403	0.880094	1.09828	0.286959	4.15571
Sobic.001G302300	0.00713733	0.00334049	24	1.5	1.5	0.588122	1.71357	2.59634	2.20737	1.37564	0.867725	1.23292	1.9094	1.93792	2.10639	2.29838	2.20015	1.62524	0.842159	0.877602	2.35736	1.69497	2.44787	3.0367	2.34106	1.6826	0.69942	2.3965	1.67371	2.48451
Sobic.006G001900	0.00713733	0.00334049	24	1.5	1.5	0.114015	0.555261	0.311948	0.163664	0.124398	0.0506117	0.194762	0.0696056	0.191581	0.847306	0.352143	0.243526	0.0789958	0.0372125	0.089803	0.297289	0.149791	0.692963	0.171962	0.0821157	0.0322832	0.0886847	0.0495675	0.0500625	0.0827131
Sobic.003G140800	0.00713733	0.00334049	24	1.5	1.5	0.0612671	0.315902	0.261291	0.0478715	0.0818694	0	0.0394392	0.0610787	0.126084	0.464693	0.191796	0.0557461	0.0415912	0.163269	0.0295507	0	0.295743	0.619547	0.150896	0.216169	0.0283284	0	0.0652431	0	0.0435483
Sobic.002G119500	0.00891916	0.00426841	24	1.5	1.5	441.715	2047.75	3765.3	2584.54	1991.3	1488.19	1959.86	2366.34	3329.57	2550.72	3224.74	2853.78	1877.85	999.389	1480.98	2435.79	3001.59	2670.53	2641.02	3160.84	2688.01	1106.78	1887.03	1924.31	2168.27
Sobic.003G343400	0.00891916	0.00426841	24	1.5	1.5	10.7353	127.436	172.521	146.817	131.635	85.2802	133.683	142.261	164.104	132.145	145.416	146.425	112.992	84.2179	117.232	118.572	154.466	147.287	154.436	125.474	133.311	75.7294	128.445	140.354	150.974
Sobic.004G100000	0.00891916	0.00426841	24	1.5	1.5	1.04704	2.20818	4.25631	1.76991	1.24323	1.17433	1.10433	2.37601	2.72397	2.15168	2.07237	2.27343	1.11634	0.772024	1.16475	1.96311	2.21547	1.71661	2.67003	2.10354	1.70121	0.565233	1.61288	1.12452	2.10695
Sobic.004G269900	0.00891916	0.00426841	24	1.5	1.5	0.28532	0.97845	0.915565	0.655677	0.652389	0.320275	0.284654	0.616791	0.796005	0.703468	0.622633	0.716229	0.392125	0.11774	0.383804	0.740668	0.994902	0.621075	0.652663	0.891391	0.490223	0.252557	0.470423	0.571434	0.313928
Sobic.010G222300	0.00891916	0.00426841	24	1.5	1.5	0.193101	0.450588	1.04437	0.445808	0.304095	0.0944206	0.319215	0.462611	1.01866	0.235296	0.275063	0.613267	0.129679	0.136044	0.209153	0.209413	1.08561	1.47268	0.566244	0.358381	0.246993	0.0756374	0.0885031	0.173139	0.558806
Sobic.001G529800	0.00891916	0.00426841	24	1.5	1.5	0.0250881	0.782211	0.541686	0.244639	0.396979	0.326786	0.104746	0.443906	0.362266	0.686847	0.661663	0.447627	0.21957	0.388904	0.283846	0.323474	0.481648	1.02334	0.626465	0.377652	0.247969	0.46201	0.314907	0.374758	0.456399
Sobic.002G125400	0.0101184	0.00484814	24	1.5	1.5	0.0742838	0.368758	0.08789	0.112717	0.192768	0	0.0928629	0	0.197916	0.328247	0.0927067	0.131259	0.0979298	0	0.0695795	0.11517	0.386861	0.405215	0.266473	0.29085	0	0	0	0.0775771	0.102538
Sobic.001G242600	0.0111148	0.00542788	24	1.5	1.5	2.7116	8.36835	10.0467	6.59567	3.09111	3.82435	5.74738	4.04584	5.95759	9.48058	10.3754	7.45906	3.30598	4.0664	4.14975	5.31359	4.83218	10.3508	9.74544	7.40494	3.11493	3.71146	5.05637	5.36875	3.69232
Sobic.007G144900	0.0111148	0.00542788	24	1.5	1.5	0.503241	7.46039	4.00244	2.74929	2.27206	2.20693	2.28049	2.11116	3.9322	9.10504	5.48713	2.34423	2.43113	2.24377	2.46561	4.53329	1.92987	8.2763	3.11192	2.15609	2.12038	2.11495	2.02866	3.30416	2.57223
Sobic.003G100600	0.0111148	0.00542788	24	1.5	1.5	0.131318	0.666428	0.639933	0.490457	0.383755	0.190192	0.336699	0.415708	0.501778	0.672337	0.640352	0.535259	0.176982	0.194886	0.377197	0.374438	0.364393	0.527136	0.771075	0.698725	0.48498	0.281316	0.54139	0.604107	0.53737
Sobic.002G104300	0.0137991	0.00686991	24	1.5	1.5	0.391092	1.66945	1.52172	1.1596	0.812049	0.716576	0.968632	1.30256	1.26557	2.091	2.0046	1.36161	0.547935	1.21872	0.944916	0.909855	0.724519	3.71052	1.94447	1.51	0.7682	0.962966	1.36541	1.03243	1.33789
Sobic.005G056000	0.0137991	0.00686991	24	1.5	1.5	0.287227	2.2959	1.41777	1.69066	2.72769	1.30213	1.13006	1.0989	1.70833	2.44623	2.08746	1.61587	1.41343	1.06619	0.905794	1.36892	1.44517	2.13299	1.65907	1.04947	1.09485	0.907478	1.47814	0.944043	1.50896
Sobic.010G060800	0.0137991	0.00686991	24	1.5	1.5	0.279817	1.79893	1.38308	0.924732	0.777341	0.662436	0.727119	0.912103	1.12284	0.713955	1.2307	0.740318	0.60545	0.730101	0.530413	0.729686	1.5981	1.02865	1.51821	1.27676	0.908179	0.397053	0.502704	0.724408	2.08762
Sobic.005G015500	0.0137991	0.00686991	24	1.5	1.5	0.180652	2.9686	2.86553	2.08703	1.28026	1.8941	1.83155	2.08395	1.71278	3.03885	3.75668	2.00767	2.04974	1.64023	1.87645	2.50331	2.02432	3.88188	3.46804	3.01458	2.17471	1.80699	2.22603	1.68619	2.18747
Sobic.009G128200	0.0137991	0.00686991	24	1.5	1.5	0.0498355	0.919219	0.187788	0.0401379	0	0.0372369	0	0.0512115	0.0704781	1.51958	0.0804079	0.0233701	0	0	0	0	0	2.27994	0.0948917	0	0	0	0	0	0
Sobic.001G276300	0.0170858	0.00865516	24	1.5	1.5	4.00046	14.5819	17.6073	13.8894	5.56512	6.26544	11.4471	11.3667	10.7945	15.2359	19.313	15.0006	4.81156	7.31606	10.6544	11.7877	9.13172	19.2441	18.8811	15.3043	7.38808	6.23434	11.1573	11.5555	8.94704
Sobic.002G182700	0.0170858	0.00865516	24	1.5	1.5	0.234043	0.788098	1.16511	0.704234	0.457111	0.542639	0.482256	0.371825	0.895447	1.60299	1.5437	0.593927	0.591834	0.835622	0.481346	0.647467	0.800035	1.85046	1.4153	1.29466	0.354148	0.262265	0.466404	0.542964	0.399327
Sobic.009G142400	0.0170858	0.00865516	24	1.5	1.5	0.082979	2.50123	2.26292	1.33373	1.11142	1.21638	1.61968	1.31523	1.18933	2.09824	2.31298	1.45736	0.325344	0.894012	0.984369	1.00438	0.996059	2.49049	2.47141	1.95072	1.14005	0.802274	1.62677	1.22421	1.36261
Sobic.005G030200	0.00320979	0.00137256	21	1.5	1.71429	0.926986	2.89441	1.65724	0	0.444938	0.0168237	0.434156	1.32778	0.913642	3.1474	2.36929	0.315075	0	0.709858	1.08667	2.12664	1.48478	1.15012	0.0610108	9.37e-05	0.686417	0.632818	0.738528	0.737857	0.946693
Sobic.002G345500	0.00891916	0.00426841	21	1.5	1.71429	2.47738	16.6026	7.08726	5.22631	3.49746	3.58371	5.42897	6.37826	6.7828	10.3671	5.00719	2.24916	2.96128	4.64993	5.3302	11.6089	4.9913	5.06471	3.22314	1.90556	3.76505	5.17146	4.33564	4.06615	6.20132
Sobic.002G001000	0.000146676	4.32143e-05	27	2.25	2	28.7709	38.7161	50.2622	69.6653	42.9488	15.5672	13.7029	18.4376	18.3064	47.9846	75.1206	99.1155	42.0698	18.8064	15.4201	18.7602	10.1346	56.1902	58.2943	86.303	58.2643	20.2098	20.9383	17.0412	12.268
Sobic.001G289100	0.000345492	0.00011546	27	2.25	2	3.04539	10.7096	7.67615	8.67518	9.11092	7.65111	4.47242	4.88918	4.45262	9.19601	12.0121	9.42045	9.40746	5.91746	5.158	3.91537	5.00502	8.18896	10.9884	8.58319	9.2909	9.21421	5.68928	5.7875	4.6479
Sobic.002G173800	0.00218143	0.000908511	27	2.25	2	0.682503	2.2107	2.48236	1.26701	0.809875	1.26237	0.866206	0.826059	0.741568	2.4598	1.9741	2.95086	1.24359	1.08006	0.90671	0.604139	0.811732	4.37267	1.87451	2.9424	1.25501	1.02559	0.899954	0.608288	0.461037
Sobic.005G169700	0.00451099	0.00201569	27	2.25	2	0.61933	6.28029	1.00216	2.0422	0.402969	0.794908	0.636749	0.218639	0.714632	2.35408	0.886833	2.5786	0.894274	0.468037	0.687595	0.393963	0.530375	5.62066	1.51923	1.74494	0.932359	0.818024	0.782794	0.531556	0.19486
Sobic.002G241000	0.00451099	0.00201569	18	1.5	2	0.166355	0.317884	0.341457	0.0826229	0.166904	0	0.214874	0.371922	0.211088	0.235982	0.0973242	0.169725	0.34427	0.298255	0.360359	0.149329	0.0505803	0.105126	0.270481	0.276754	0.172498	0.170918	0.0993199	0.00851941	0.14273
Sobic.004G244700	1.07535e-06	9.73061e-08	24	2.25	2.25	31.2746	80.1651	108.182	43.968	13.2983	4.38693	4.87646	18.4357	48.968	71.0511	74.7348	54.181	14.5267	2.45239	3.0285	15.7576	40.4748	84.5828	65.0855	45.4316	25.8569	1.72917	3.25939	8.1038	27.2979
Sobic.010G244100	2.19352e-06	2.52076e-07	24	2.25	2.25	19.3616	67.4771	98.9	22.0569	5.01721	2.16692	5.64952	12.5087	36.1721	80.5135	104.57	38.188	5.74163	2.05943	3.6309	16.937	29.4532	85.4436	92.2579	38.0523	12.8878	2.40226	5.7313	9.32173	21.6758
Sobic.001G502700	8.77827e-06	1.46482e-06	24	2.25	2.25	2.57093	11.6718	11.044	7.45648	2.59311	0.761263	1.38146	1.56498	3.18546	13.0562	12.3631	5.38015	1.20886	0.632729	1.29936	1.96848	2.03264	10.3375	10.1774	8.05515	3.20905	0.695963	1.77475	1.96436	2.5964
Sobic.003G149200	2.33148e-05	4.90618e-06	24	2.25	2.25	15.0445	38.2987	27.6279	18.9142	17.9389	3.25895	4.34666	6.35173	14.1563	29.9891	24.7896	19.5246	9.20575	4.2542	4.56986	5.14854	8.5748	25.296	19.0485	10.474	11.3433	3.90062	4.41476	8.01111	7.41114
Sobic.003G279200	3.2215e-05	7.20235e-06	24	2.25	2.25	31.1543	123.792	131.74	106.985	98.9818	68.8101	74.5561	78.0109	97.6441	129.028	119.249	108.593	72.9866	62.3446	68.0948	53.4134	97.179	111.923	103.536	80.322	86.3187	55.1802	70.4169	78.9187	90.3231
Sobic.006G004700	0.000109471	3.06885e-05	24	2.25	2.25	0.0864043	0.241988	0.175192	0.15405	0.0671132	0.0364068	0.0650725	0.0500698	0.172264	0.256097	0.336035	0.218004	0.137411	0.0267683	0.0242245	0.160388	0.235581	0.26612	0.264409	0.177206	0.127597	0.127588	0.133709	0.135044	0.0719851
Sobic.001G382100	0.000146676	4.32143e-05	24	2.25	2.25	75.2581	363.465	719.857	355.94	306.308	144.884	272.322	283.495	419.162	401.804	483.43	400.64	238.16	91.1763	164.473	282.416	378.725	466.002	365.873	306.957	328.089	76.7501	209.635	215.74	203.414
Sobic.002G081400	0.00019567	6.03976e-05	24	2.25	2.25	7.44583	46.2926	40.3012	37.2047	37.3051	29.692	29.7712	29.2803	36.5496	50.4833	47.4604	40.9494	37.38	32.8716	35.6761	33.8529	35.7266	49.3302	45.7813	40.0284	33.3258	28.9071	33.546	33.8872	35.1119
Sobic.004G169000	0.00019567	6.03976e-05	24	2.25	2.25	5.73914	25.4863	16.2286	12.741	12.4239	12.0506	3.99001	8.11223	18.9046	29.9189	19.9621	13.708	14.9967	10.5544	7.72623	9.31111	18.8384	30.3393	17.5754	11.1991	10.0435	10.0725	5.77006	8.75186	19.8822
Sobic.002G329200	0.00019567	6.03976e-05	24	2.25	2.25	0.486944	2.31171	1.65293	1.39795	0.709307	0.769554	0.151865	0.940762	0.890084	1.52095	2.03097	0.965955	0.880834	0.44008	0.455154	0.94173	0.759195	2.51817	1.45261	1.07021	0.763572	0.898971	0.628065	0.951505	0.838439
Sobic.003G057900	0.000345492	0.00011546	24	2.25	2.25	0.849226	2.9881	2.81817	0.959052	1.22784	0.820265	0.260197	0.725708	3.37706	4.55368	3.1867	1.38138	0.892197	0.7798	0.308828	0.627976	2.25373	6.60572	2.1982	0.456588	0.505887	0.497077	0.260771	0.348686	1.2288
Sobic.007G001700	0.000597728	0.000214775	24	2.25	2.25	0.260255	0.668841	0.665795	0.685611	0.0789354	0.369699	0.164955	0.291588	0.616697	0.876326	0.454118	0.674834	0.411679	0.285597	0.197576	0.358685	0.85753	1.32548	1.1104	0.575047	0.43378	0.408664	0.404909	0.52735	0.571442
Sobic.001G020800	0.0027888	0.00119135	24	2.25	2.25	0.283213	1.38327	1.43627	0.935336	0.289242	0.156905	0.214506	0.324998	0.446937	0.820873	1.806	0.73856	0.0785007	0.0576825	0.15792	0.260165	0.295466	1.22198	0.66639	0.545513	0.202674	0.33363	0.345753	0.40884	0.180418
Sobic.007G226200	0.00568138	0.00260144	24	2.25	2.25	0.266946	1.31044	1.50251	0.523701	0.985075	0.625391	0.838014	0.465204	1.00291	1.44984	1.29247	0.925586	0.861757	0.930241	0.611669	0.682823	1.08923	1.8255	1.62562	0.851934	1.04384	0.617067	0.700574	0.690883	1.36389
Sobic.001G295700	0.0137991	0.00686991	24	2.25	2.25	0.707022	2.33542	2.01604	1.91596	0.961681	0.91608	0.611361	1.20033	1.48056	2.53801	2.76986	2.45819	2.19921	0.632559	0.798151	16.9181	1.33348	2.91724	1.45188	2.46313	1.60713	0.388583	1.11675	1.18951	0.823559
Sobic.003G267900	0.0170858	0.00865516	24	2.25	2.25	3.6554	17.7614	11.6797	9.4756	11.4474	2.458	4.30609	5.50504	4.58874	14.6929	10.1777	7.6965	22.5002	1.38897	4.26306	5.19562	4.60626	15.2723	9.53973	6.43985	11.5737	1.80512	5.49794	6.07381	4.96079
Sobic.006G273700	0.0170858	0.00865516	24	2.25	2.25	3.60673	10.1494	9.06811	10.1371	5.31791	1.3311	4.91869	3.96743	5.67833	9.90054	8.63776	9.84923	6.2677	1.82411	4.64518	5.08353	3.88474	17.0363	7.20419	6.65966	9.20049	1.46593	3.72067	3.89503	3.05502
Sobic.002G020500	0.0017001	0.000688955	21	2.25	2.57143	0.257172	0.57131	0.885107	0.436573	0.199088	0.219891	0.551597	0.595863	0.792141	0.678072	0.427571	0.288101	0.252858	0.178668	0.395265	0.713734	0.679294	0.42281	0.137598	0.249249	0.439734	0.356183	0.595015	0.593455	0.529559
Sobic.003G314000	0.0170858	0.00865516	21	2.25	2.57143	0.911828	5.58109	6.03783	4.55798	2.75583	2.78122	5.35258	6.33261	4.16147	9.59021	5.05059	3.03846	2.86618	2.53523	5.5862	9.87064	4.46303	4.69047	3.42263	2.19915	2.64792	3.85848	5.13321	5.47722	3.64243
Sobic.003G260900	7.50296e-07	5.92614e-08	27	3	2.66667	19.607	24.7649	43.4392	41.8072	37.1029	15.2847	9.98647	9.59513	11.8148	24.8779	38.6538	43.2651	30.8633	14.2418	10.5672	6.97626	11.6489	33.6519	34.0369	42.6721	43.7118	14.1555	12.1374	8.7853	6.12107
Sobic.002G329500	1.07535e-06	9.73061e-08	27	3	2.66667	34.8814	33.1927	144.322	71.7359	40.2385	31.8217	6.0665	4.35444	9.08451	32.2404	74.1412	96.9707	38.8753	7.80864	7.93448	5.24483	5.33765	20.6565	54.611	74.5451	80.1137	7.64034	12.8007	3.94331	1.77459
Sobic.002G194600	1.07535e-06	9.73061e-08	27	3	2.66667	12.5402	20.7342	86.3174	31.0266	9.11053	3.71124	1.30219	2.76358	6.73272	19.0367	21.5779	86.1332	5.54381	2.91893	1.51968	0.539651	1.68773	15.0262	21.4051	26.9783	49.1223	4.85339	3.20663	2.10425	2.60945
Sobic.008G181400	3.13004e-06	3.98172e-07	27	3	2.66667	1.17653	0.578721	13.3243	6.84589	4.49252	1.13237	0.262327	0.33855	0.419318	1.28786	9.78049	13.1013	5.25616	0.579184	0.458626	0.216895	0.109284	0.953903	10.2458	16.1242	11.8707	0.739067	0.398036	0.292195	0.193105
Sobic.008G004800	4.42869e-06	6.21561e-07	27	3	2.66667	30.5793	48.0029	343.756	230.696	102.706	43.2052	31.938	22.6449	20.5199	39.3073	165.114	295.324	104.039	28.1155	24.6402	12.1548	6.75034	67.3601	161.275	193.15	255.48	30.2567	35.1529	16.9655	10.0555
Sobic.001G543500	1.22385e-05	2.21339e-06	27	3	2.66667	15.453	30.1229	42.8113	45.0354	19.5074	12.6141	10.1367	10.0067	8.26907	37.5504	48.2882	69.0979	18.9181	13.6238	9.78778	8.12673	4.87082	41.1061	42.251	59.4076	37.8331	14.2339	12.0284	10.8815	5.74736
Sobic.003G013100	1.69471e-05	3.31124e-06	27	3	2.66667	0.583854	0.77053	8.23986	8.44443	2.52339	0.424154	0.136969	0.371212	0.328409	0.645536	5.52302	9.92533	2.56386	0.141755	0.128284	0.0849358	0.171417	0.717211	3.21469	8.71391	6.68999	0.236481	0.141615	0.228847	0
Sobic.010G207100	4.38775e-05	1.04792e-05	27	3	2.66667	17.5382	59.5097	69.5252	56.5438	59.0701	44.7224	37.1993	24.423	28.7258	59.8904	65.9999	61.3649	50.8012	30.5327	23.8219	24.9271	24.8825	58.386	53.1691	59.1285	65.9066	30.9827	30.5138	20.8354	18.2519
Sobic.001G072600	4.38775e-05	1.04792e-05	27	3	2.66667	1.19576	2.207	2.4761	3.35591	2.90753	1.70099	1.06125	1.21647	1.07064	2.81853	3.40143	4.12354	3.254	1.95247	1.05517	0.702313	0.942416	3.10703	3.40603	3.34474	3.64869	2.34767	1.07606	1.01896	0.717378
Sobic.003G349100	6.00002e-05	1.51163e-05	27	3	2.66667	0.903433	0.835036	9.46714	4.0703	1.01964	0.0704535	0.026614	0.272347	0.482135	0.810224	8.31294	6.40388	1.15433	0.129754	0.0703179	0.116392	0.0521288	0.869816	4.05987	4.37171	1.01114	0.0934618	0.0776252	0.111218	0
Sobic.005G042700	6.00002e-05	1.51163e-05	27	3	2.66667	0.334815	1.10586	4.2714	3.23681	1.22035	1.24127	1.4536	0.548097	1.21518	1.68868	4.46857	5.1912	1.68423	1.56437	0.820072	0.489536	0.578437	1.41425	3.33293	4.05774	2.27608	1.33702	0.642285	0.767295	0.457144
Sobic.006G065700	0.000109471	3.06885e-05	27	3	2.66667	0.385027	1.45258	2.25049	2.16761	2.77759	1.18018	1.16385	1.2678	1.16942	1.43889	2.10681	2.01351	2.69397	1.29931	1.38484	0.636941	1.12968	1.35048	1.63283	2.1745	2.78292	1.31981	1.33765	1.16169	1.14219
Sobic.004G097700	0.000109471	3.06885e-05	27	3	2.66667	0.115868	0.487222	0.850211	0.619161	0.503588	0.485158	0.552788	0.213173	0.362698	0.551877	0.772574	0.922909	0.563062	0.64665	0.297225	0.217153	0.264265	0.360626	0.714113	1.08688	0.638247	0.636585	0.530884	0.368172	0.243227
Sobic.004G063400	0.000146676	4.32143e-05	27	3	2.66667	1.91226	9.2813	2.39269	3.41597	2.02983	1.02055	0.715492	0.147742	0.711625	6.51319	5.87648	2.46089	1.87963	1.21037	0.964977	0.591577	0.119228	1.3321	2.50938	2.24095	2.0589	1.50591	0.999701	0.438326	0.210677
Sobic.003G287000	0.00019567	6.03976e-05	27	3	2.66667	13.1312	29.5428	32.4328	35.5888	26.1059	17.0185	13.8808	15.3229	13.2845	30.9594	32.3418	28.6723	16.1288	17.5241	15.3428	13.0129	11.354	15.9606	26.5334	25.8808	16.8428	18.5171	15.5582	12.6859	11.4453
Sobic.006G123400	0.00019567	6.03976e-05	27	3	2.66667	1.35337	3.12504	4.11143	3.72537	2.89589	1.75464	2.07759	1.38938	1.81142	2.94863	8.6492	4.8601	3.5354	2.18928	2.58267	1.46401	1.25893	2.6373	9.43938	11.7926	5.10668	1.44413	1.83561	1.06503	1.22769
Sobic.001G359200	0.000260606	8.38022e-05	27	3	2.66667	9.95606	22.8822	49.8359	36.5585	19.1558	17.5915	17.4575	12.1511	6.23259	26.2311	44.0653	37.0186	17.7383	13.2895	15.3043	8.06714	3.81843	14.9286	48.9953	42.2497	27.3499	12.3471	17.2121	12.2641	4.67522
Sobic.001G353000	0.000455324	0.000157996	27	3	2.66667	12.5109	20.8628	22.9706	14.5564	10.7282	1.47905	2.28427	1.3266	3.16446	11.5732	10.7846	24.9016	11.5627	1.7967	1.28365	1.55814	0.666128	20.583	11.6893	14.3088	17.4739	2.08461	0.850227	1.38349	1.26113
Sobic.002G345800	0.000455324	0.000157996	27	3	2.66667	1.86133	5.26588	7.01701	7.4643	8.32078	3.59744	3.25494	3.73397	2.63356	3.69309	9.02947	10.4369	13.3488	3.34372	3.38727	2.16793	2.20976	6.25992	6.39974	7.78753	9.91467	3.80597	4.73723	4.02838	2.39604
Sobic.003G148200	0.000455324	0.000157996	27	3	2.66667	1.16313	2.22817	3.75831	3.71975	1.32167	0.583252	1.12249	1.00267	0.73593	2.74624	4.02314	4.1791	2.09381	0.92915	1.06724	0.963556	0.415392	1.39374	3.17898	3.40623	3.03827	0.783485	1.60655	0.937601	0.333617
Sobic.006G149300	0.000536436	0.000186385	27	3	2.66667	0.0571837	0.367583	1.18274	1.01122	0.240193	0.521188	0.462835	0.286713	0.098643	0.381735	1.31297	1.63551	0.927369	0.191603	0.485505	0.114803	0	0.0807848	0.531248	2.02946	1.13031	0.730605	0.153131	0.270655	0
Sobic.003G190100	0.000597728	0.000214775	27	3	2.66667	76.5443	200.229	274.702	316.876	117.576	119.668	113.965	96.9084	91.979	243.701	526.26	406.61	174.171	207.29	146.838	82.6616	65.8569	154.155	456.061	367.59	128.983	290.244	137.23	89.7577	71.7228
Sobic.005G029800	0.000597728	0.000214775	27	3	2.66667	0.320273	0.64548	1.57263	1.49073	0.581121	0.427099	0.577952	0.41956	0.288697	0.872495	1.41995	1.50619	1.16183	1.01685	0.825488	0.268795	0.225723	0.81963	1.46842	1.49904	0.739452	0.641475	0.702126	0.573346	0.43874
Sobic.002G236800	0.000597728	0.000214775	27	3	2.66667	0.132974	0.743781	1.64451	1.63521	1.16424	0.89687	1.13181	0.976187	1.13513	0.673974	1.64118	2.39693	1.30285	1.2867	0.921561	0.452315	0.990998	0.98095	1.39314	2.48752	1.81716	1.42913	1.00049	0.713445	0.67738
Sobic.004G119800	0.000597728	0.000214775	27	3	2.66667	0.104423	0.558434	0.302047	0.518407	0.478722	0.424726	0.227955	0.0706059	0.388577	0.428563	0.602703	0.900251	0.648527	0.35201	0.362585	0.135655	0.22542	0.384249	0.654125	0.90351	0.948981	0.486377	0.189499	0.361395	0.351339
Sobic.007G178500	0.000780115	0.000290087	27	3	2.66667	22.5559	33.4984	108.796	81.7333	25.0211	11.4004	14.7093	7.42765	7.49202	39.3909	102.707	89.1223	21.5832	6.75543	8.68074	4.99814	0.990824	40.1821	90.2608	82.7925	38.4705	5.05148	11.9952	4.6974	0.948346
Sobic.001G138800	0.000780115	0.000290087	27	3	2.66667	1.07202	2.1548	10.9342	4.8631	2.01989	2.21538	4.20416	1.11913	1.16653	2.6826	8.00011	9.26412	2.99291	0.839206	1.53846	1.05594	1.84455	2.55603	5.34674	9.51128	5.77987	1.39119	1.76907	0.812879	0.805821
Sobic.008G054900	0.000780115	0.000290087	27	3	2.66667	0.319551	0.697297	1.39724	0.868806	0.795374	0.729601	0.465108	0.250853	0.517832	0.969745	0.992894	2.17504	0.597859	0.75168	0.63906	0.301333	0.508659	1.26046	0.755481	1.07806	0.976657	0.679601	0.910732	0.294595	0.35771
Sobic.003G022700	0.00131881	0.000519467	27	3	2.66667	3.84607	12.3507	3.61178	11.4504	10.6379	3.55386	1.39111	1.12942	2.00905	6.56859	6.83236	10.6365	9.44397	3.56161	1.31003	1.76187	1.72474	11.7062	4.17574	11.6658	14.5607	4.18626	2.39385	1.31596	1.32047
Sobic.007G222400	0.00131881	0.000519467	27	3	2.66667	0.20653	0.603143	1.55425	0.741468	0.387864	0.449391	0.0767863	0.142889	0.618615	0.632447	0.647328	1.1993	1.14503	0.197042	0.341191	0.287987	0.236629	1.09514	0.819151	0.510906	0.907911	0.725335	0.404284	0.0648864	0.209336
Sobic.001G068700	0.00218143	0.000908511	27	3	2.66667	2.35906	10.6983	11.4116	12.2764	8.25127	6.86329	8.25899	8.61821	7.34209	10.1995	10.7391	11.2368	9.96716	8.73954	7.71046	6.51823	5.74054	12.7966	9.54737	10.8934	7.67704	9.01969	8.84049	6.30918	5.85207
Sobic.005G210300	0.00218143	0.000908511	27	3	2.66667	0.175186	0.460271	0.326291	0.540456	0.500653	0.212521	0.0904888	0.27678	0.2132	0.218594	0.423901	0.555169	0.391294	0.338975	0.240538	0.123994	0.0990076	0.329942	0.538654	0.320365	0.892271	0.258794	0.135221	0.31141	0.0480427
Sobic.010G101900	0.00355626	0.00155376	27	3	2.66667	0.393425	0.88132	1.19597	2.80352	1.80041	0.767702	0.560914	0.647525	0.985807	1.02687	0.908225	1.70638	2.13692	0.854015	0.858412	0.769678	0.913711	0.871649	1.50323	1.34645	1.47445	1.26745	0.999137	0.682562	0.73724
Sobic.010G143300	0.00451099	0.00201569	27	3	2.66667	0.430918	2.33463	2.63751	2.01241	1.90387	0.839561	1.56032	1.74816	1.58641	1.87807	2.06514	3.44037	2.58464	0.913764	1.74443	1.09372	1.31058	2.91959	1.5209	2.38255	3.52191	1.63741	1.93249	1.44669	1.40222
Sobic.001G353100	0.00451099	0.00201569	27	3	2.66667	0.303688	2.13346	5.38037	4.7059	2.55456	2.25647	2.37411	2.12508	1.9961	2.54066	5.24313	7.18864	4.04259	2.41649	2.70908	3.72779	1.17959	2.75623	5.54173	7.07764	6.58642	2.57864	3.44099	1.92873	1.70756
Sobic.009G187400	0.00568138	0.00260144	27	3	2.66667	7.33864	16.1967	17.6713	15.3173	19.277	10.431	8.51889	6.16979	6.09706	20.8094	21.8234	20.1695	17.8722	8.57147	8.95443	10.1133	6.67256	18.2649	13.5774	13.5227	20.4569	10.4733	10.0679	8.36014	4.31147
Sobic.006G027300	0.00568138	0.00260144	27	3	2.66667	1.03932	1.37077	2.45111	1.76841	1.42319	0.312399	0.631098	0.361804	0.640619	1.49723	1.43473	1.52974	1.05896	0.447652	0.416272	0.68683	0.762952	0.484659	1.15227	1.32205	1.27919	0.560032	0.696247	0.503866	0.26997
Sobic.010G148600	0.00568138	0.00260144	27	3	2.66667	0.11382	0.226372	0.159886	0.256314	0.0931647	3.62e-06	0.13472	0.0654057	0.0913041	0.248806	0.273845	0.300273	0.311763	0.118562	0.0367015	0.0546896	0.0351882	0.0369543	0.080793	0.233212	0.246028	0.166667	0.0349325	0.000790758	0
Sobic.006G254000	0.00568138	0.00260144	27	3	2.66667	0.0219938	0.252529	0.762918	0.553342	0.315836	0.284732	0.0163594	0.301296	0.300084	0.183659	0.336606	0.469694	0.357318	0.192728	0.12443	0.0608676	0.127024	0.0932211	0.398199	0.650477	1.04954	0.119365	0.260142	0.162735	0.167544
Sobic.002G141300	0.00713733	0.00334049	27	3	2.66667	2.40392	6.05515	4.54923	5.95992	5.25357	2.60329	1.90882	2.41625	2.65549	5.62062	5.59737	5.99162	6.19083	3.24798	3.13843	3.17797	2.36419	5.04043	5.37181	5.0063	5.65816	3.86844	3.00947	2.77793	4.0373
Sobic.005G229100	0.00713733	0.00334049	27	3	2.66667	0.111355	0.332214	0.258047	0.309649	0.235168	0.100567	0.12549	0.0777377	0.187218	0.178565	0.368662	0.354753	0.292746	0.16624	0.112832	0.249017	0.0627343	0.131421	0.243385	0.229312	0.217587	0.346661	0	0.146767	0.055426
Sobic.009G055900	0.00891916	0.00426841	27	3	2.66667	3.62915	15.9324	37.2614	21.9573	15.9467	32.9973	24.1415	10.8	6.73364	14.7649	31.3498	36.394	17.8656	11.8457	12.1274	9.98662	6.12652	17.879	23.0655	39.2992	28.4666	13.1081	22.8791	10.0014	4.61226
Sobic.005G046700	0.0101184	0.00484814	27	3	2.66667	0.30759	1.43217	0.438871	2.06376	0.320857	0.0870274	0.154567	0.119688	0.164713	0.910596	0.313197	6.22564	3.42302	0.0639873	0.0579065	0.0958486	0	0.472127	0.591382	0.544624	0.333068	0.304989	0.063924	0.129125	0
Sobic.009G182000	0.0111148	0.00542788	27	3	2.66667	40.0831	158.363	136.244	140.349	133.088	131.832	95.7157	74.4365	101.677	172.449	149.519	175.625	175.501	112.476	138.161	142.508	100.886	133.053	137.923	160.718	145.453	120.806	112.564	77.088	79.6526
Sobic.001G309000	0.0111148	0.00542788	27	3	2.66667	0.065488	0.30584	0.0928126	0.220406	0.0463461	7.81e-05	0.000221043	5.96e-08	0.000679731	0.0642101	0.151658	0.216801	0.0494747	0.0020228	7.23e-05	0.000278291	3.76e-05	0.000212382	0.150945	0.0406967	0.00133524	1.97e-08	0.0407647	0.0421533	1.56e-08
Sobic.010G227400	0.0137991	0.00686991	27	3	2.66667	1.27781	15.7222	13.598	13.9244	12.7847	14.7973	13.018	11.8707	8.16816	14.8251	13.6709	17.7765	14.2124	14.5628	12.3945	11.7133	7.61255	13.7332	14.9967	14.8098	15.647	14.4365	13.5827	12.531	9.50058
Sobic.002G210300	0.0137991	0.00686991	27	3	2.66667	0.541207	0.525763	0.90208	1.52518	1.14518	0.546677	0.132401	0.136698	0.517336	0.572005	0.643876	0.623815	1.117	0.292325	0.330681	0.218941	0.294173	0.12355	0.422143	0.656583	0.538905	0.184929	0.292035	0.331821	0.0487318
Sobic.007G162000	0.0137991	0.00686991	27	3	2.66667	0.428128	0.682215	3.45157	3.24608	1.57076	1.1449	1.51747	0.965296	0.582671	1.18877	4.02671	3.37004	1.66994	0.941572	1.16434	1.44162	0.370119	1.67847	2.2711	3.84459	3.00808	1.2807	1.83697	0.754466	0.283552
Sobic.008G003200	0.0137991	0.00686991	27	3	2.66667	0.0670655	0.450304	0.213272	0.252578	0.351341	0.239464	0.157733	0.122377	0.32108	0.129635	0.369811	0.61045	0.358476	0.267588	0.141927	0.182639	0.130167	0.377676	0.317937	0.952155	0.487628	0.470747	0.165361	0.0789692	0.144659
Sobic.002G186500	0.0170858	0.00865516	27	3	2.66667	2.03802	10.4554	10.1944	9.93632	10.0616	7.60095	2.58508	2.78018	3.36693	8.8838	12.9789	6.90187	10.6774	7.5506	4.30429	3.29512	2.0342	5.89078	10.6462	6.46601	4.28098	7.58329	3.08853	3.71925	2.85442
Sobic.003G079100	0.0170858	0.00865516	27	3	2.66667	0.372384	1.34939	1.73006	1.61298	2.03574	1.36435	0.472967	1.41853	1.08635	1.15973	1.48158	1.86101	1.44577	1.22241	0.711155	0.896458	0.978701	0.951033	1.19029	1.04708	1.61597	1.04183	0.517759	1.00067	0.698677
Sobic.004G159800	0.0192357	0.00975528	27	3	2.66667	0.0186209	0.135091	0.676153	0.123879	0	0.114926	0.102059	0.158056	0.108757	0.240501	0.330879	0.432769	0.215254	0.168999	0.0764696	0	0.170068	0.0890681	0.19524	0.239738	0.21992	0.201615	0.168832	0.512764	0
Sobic.002G231900	6.93487e-09	3.94694e-11	24	3	3	3.42435	7.19309	8.54683	5.77158	2.19805	1.12488	0.919024	2.84655	5.31914	7.39156	8.71096	6.2409	2.78109	1.58798	0.868233	1.98911	3.69543	6.27689	7.41465	4.34891	3.35798	1.85282	0.958457	2.10296	4.36794
Sobic.002G421900	1.04515e-08	8.19488e-11	24	3	3	27.2073	49.6889	58.4107	39.7056	24.0782	4.49796	3.17856	11.2119	43.9839	55.0317	65.9613	52.3039	22.486	3.81715	2.31498	11.4157	51.1604	55.4368	69.0954	51.8322	31.6922	4.52968	2.55553	7.07938	48.5484
Sobic.009G038600	3.38776e-08	6.28693e-10	24	3	3	5.43192	23.9692	27.4696	21.3033	12.1229	10.6191	8.11502	9.66049	13.3345	25.7529	31.2172	22.1696	13.7959	9.46089	9.0758	10.8406	13.011	30.5666	26.8914	22.5876	15.0657	9.21093	9.07087	9.91721	11.7384
Sobic.005G015200	5.04079e-08	1.1842e-09	24	3	3	78.3816	181.272	269.605	117.091	10.0349	2.6379	2.33243	15.9657	99.8529	218.499	252.107	139.222	10.6974	1.9692	1.97007	8.63574	128.588	245.94	279.11	159.082	22.5138	2.09217	2.22757	5.63636	120.344
Sobic.004G267700	5.04079e-08	1.1842e-09	24	3	3	57.4212	166.807	122.52	89.2492	59.1271	25.0956	24.4165	35.7226	82.8969	181.341	129.843	79.4922	56.5136	22.7728	18.9662	39.7527	79.9343	191.15	104.914	72.4797	53.3167	19.1979	20.3666	32.112	62.0421
Sobic.010G201700	5.04079e-08	1.1842e-09	24	3	3	41.795	143.659	172.648	146.356	116.238	71.8599	65.5449	79.3514	143.807	150.458	175.07	130.362	101.542	58.6205	48.8118	82.8579	116.097	166.844	156.704	141.41	113.803	52.4548	54.7097	60.3703	95.5922
Sobic.010G269400	5.04079e-08	1.1842e-09	24	3	3	24.5718	92.6916	102.912	92.6567	58.287	45.8282	35.4112	59.682	90.9165	115.727	118.122	95.2846	58.3826	46.7782	39.735	66.3345	92.68	96.0848	106.017	86.8312	52.5033	45.7031	39.2454	54.2737	85.2932
Sobic.002G162400	7.54921e-08	2.18486e-09	24	3	3	2.56153	10.0195	8.40777	5.89414	3.68601	2.27159	2.08113	3.67166	4.47009	9.28901	9.65426	5.71301	3.34363	2.42136	2.03323	3.49787	4.1649	9.02411	9.48074	4.81468	3.79325	1.8721	2.5582	3.5555	4.5418
Sobic.005G087000	1.12089e-07	3.95324e-09	24	3	3	2680.49	4553.18	7046.31	3689.63	1972.3	243.6	135.499	762.392	4456.77	4930.03	5876.35	4483.64	1764.86	127.736	69.329	546.156	3994.39	6171.24	5678.46	6097.37	3876.08	153.201	107.155	236.945	2442.88
Sobic.004G305800	1.12089e-07	3.95324e-09	24	3	3	41.3134	106.13	162.041	77.016	43.9269	22.296	20.3732	36.9181	73.7132	136.232	191.481	111.111	43.6933	16.8082	20.67	37.3982	51.6762	163.083	139.424	108.098	66.5441	18.3104	23.6923	25.4528	42.5906
Sobic.003G150600	1.12089e-07	3.95324e-09	24	3	3	24.6856	55.9003	69.6544	47.509	22.8033	9.59096	12.5983	21.1668	40.1376	46.0364	69.9	54.9629	22.8744	6.77885	8.488	19.0961	40.9296	61.1887	67.391	50.375	30.1716	6.4967	17.6365	15.6684	26.6182
Sobic.009G011600	1.12089e-07	3.95324e-09	24	3	3	24.2211	45.707	69.5324	45.2419	16.4942	7.27764	10.9881	16.3406	38.3718	54.0078	75.7367	52.5585	20.2293	8.66959	11.0927	17.6225	37.5304	66.1613	69.2497	48.2405	25.6259	8.79699	12.0424	15.948	31.9346
Sobic.002G408000	1.67001e-07	7.0224e-09	24	3	3	5.23698	13.5764	16.1377	8.90046	4.87628	3.97009	3.20022	6.10547	11.3763	15.1001	17.5333	10.5748	4.26282	3.95572	3.54514	5.17709	10.6023	17.6646	15.3555	10.5742	7.06989	3.864	2.91611	5.55127	7.85334
Sobic.008G026500	2.28936e-07	9.64067e-09	24	3	3	0.82329	1.428	1.69698	1.24089	0.123533	0	0	0.276485	0.887823	1.90318	2.12227	1.13771	0.251027	0.0492713	0	0.221415	0.892492	3.28405	1.82623	1.07414	0.470191	0	0	0	0.59139
Sobic.009G038700	2.43644e-07	1.22589e-08	24	3	3	17.3857	56.8406	67.2655	48.5823	21.562	14.1829	15.1728	21.9147	32.0281	67.709	65.7556	49.2254	22.6078	14.4609	15.1542	18.0154	29.1544	75.3973	72.0333	47.5065	26.9257	12.8951	16.2107	19.0523	27.7459
Sobic.003G131000	2.43644e-07	1.22589e-08	24	3	3	6.79291	12.1145	18.1843	10.7938	5.72649	0.51165	0.519274	1.00524	4.91106	14.9135	17.4139	13.0281	4.51776	0.322451	0.291808	1.85154	3.51531	17.7873	13.4728	8.94254	8.39214	0.576349	0.966396	0.976047	3.33402
Sobic.008G157700	3.56942e-07	2.105e-08	24	3	3	0.86095	3.70047	3.24937	1.36948	0.407246	0.276148	0	0.151913	1.2021	3.69846	5.48584	2.42637	0.568944	0.203039	0.29399	0.304139	1.02161	4.66555	4.97278	2.88026	0.739804	0.193553	0.324541	0.327782	0.433248
Sobic.002G211000	5.16426e-07	3.55832e-08	24	3	3	309.72	634.021	534.642	547.679	264.648	71.8933	96.6319	205.249	347.982	567.379	549.57	460.349	236.356	130.054	138.246	253.541	424.991	538.142	590.669	479.062	208.242	100.112	109.317	246.009	369.705
Sobic.010G047700	5.16426e-07	3.55832e-08	24	3	3	74.1783	211.453	292.637	131.909	55.3046	9.93026	10.2293	27.9232	69.7589	229.152	311.05	219.971	56.7939	5.81707	8.73622	28.6632	46.9677	236.4	241.421	195.574	136.537	7.23285	12.633	16.3805	38.9582
Sobic.001G317800	5.16426e-07	3.55832e-08	24	3	3	10.1248	18.0491	27.3778	12.7437	2.07995	1.17737	1.74258	5.3974	13.3237	18.9921	29.9779	14.8046	1.51607	0.937803	1.10982	9.02292	14.0471	25.8152	26.0437	13.474	3.00398	0.687684	0.792741	2.94788	11.641
Sobic.001G342800	5.16426e-07	3.55832e-08	24	3	3	7.82488	17.7463	24.6782	15.3156	10.2338	3.66583	4.275	6.21975	11.327	21.5328	28.9232	19.3749	11.3267	3.30588	3.56159	5.9424	11.5123	28.0905	26.0248	24.0208	16.1319	3.77743	3.92946	6.15151	12.0774
Sobic.001G338500	5.16426e-07	3.55832e-08	24	3	3	3.83503	10.4059	11.8504	7.33791	3.2775	1.82971	1.88769	2.88643	5.86345	13.2606	15.628	8.42895	3.58234	1.5247	1.67343	2.1362	4.14341	15.5358	15.199	8.17607	6.34012	1.27302	2.3336	2.00575	3.69607
Sobic.004G056900	7.50296e-07	5.92614e-08	24	3	3	2111.35	4251.75	6981.53	4314.14	2927.72	414.183	358.679	1328.24	4018.67	4764.74	6331.15	5160.15	2707.29	285.156	251.182	1058.88	3457.11	5462.46	5799.57	6414.3	4520.54	362.123	340.477	740.149	2209.16
Sobic.001G411100	7.50296e-07	5.92614e-08	24	3	3	70.2785	189.533	196.421	124.452	68.3407	40.9239	38.6367	42.916	114.888	195.723	204.442	141.541	76.4208	36.2376	32.7647	45.0762	97.8095	188.163	174.928	151.813	97.4034	35.4452	38.4404	33.1245	66.8049
Sobic.001G368600	7.50296e-07	5.92614e-08	24	3	3	16.3661	45.8871	55.7471	49.6031	29.8413	16.9005	15.1124	28.1257	42.5038	54.1904	57.5693	47.1918	32.5396	12.8019	16.4562	31.4333	41.6362	52.5084	51.9619	58.2459	39.2038	15.6911	17.2044	23.0624	32.6286
Sobic.007G079400	7.50296e-07	5.92614e-08	24	3	3	6.33716	27.3704	20.4153	22.4625	17.6018	11.6256	9.60996	13.5004	18.9279	26.8525	24.5004	21.889	22.81	10.0997	11.6144	12.6933	19.3604	27.6547	23.1651	20.1745	16.1133	11.1542	12.9198	15.1117	20.4009
Sobic.004G251500	1.07535e-06	9.73061e-08	24	3	3	101.329	179.668	234.4	118.936	73.3218	26.6709	22.2867	70.9404	176.062	197.042	200.334	139.81	62.2259	12.0859	12.1048	72.7727	172.157	179.714	163.854	140.507	109.339	12.86	20.3047	42.4921	116.233
Sobic.001G352400	1.07535e-06	9.73061e-08	24	3	3	55.2547	293.349	185.132	78.4609	20.0902	13.7334	6.67574	16.8009	95.5051	328.994	227.989	113.51	30.5434	12.7151	8.19432	12.7638	82.8338	360.61	221.742	97.6618	27.0298	13.9313	5.706	8.35971	84.2123
Sobic.002G233700	1.07535e-06	9.73061e-08	24	3	3	27.3308	77.9499	115.1	69.5492	53.8201	24.9948	34.4122	39.2983	60.1045	85.0574	104.622	83.7927	44.0986	18.059	22.1147	36.1571	54.8688	97.6824	96.9163	83.3852	67.6685	15.561	29.263	29.0749	35.172
Sobic.002G412100	1.07535e-06	9.73061e-08	24	3	3	11.1543	25.8176	33.4494	25.1976	9.27751	10.1126	6.87867	11.3466	20.5841	34.0025	47.1049	32.7608	13.8311	11.7463	11.3854	18.3382	19.5236	31.1668	49.2237	29.2714	13.0733	7.66766	8.61932	20.6406	22.1811
Sobic.004G165500	1.07535e-06	9.73061e-08	24	3	3	6.84207	39.7808	30.8024	10.7768	3.85047	0.281631	0.333465	1.87206	6.44078	43.6616	30.0611	15.1124	4.92324	0.103535	0.031232	0.930531	2.81312	44.3806	27.0321	12.0435	5.41917	0.0829216	0.206865	0.417862	2.89964
Sobic.002G027500	1.07535e-06	9.73061e-08	24	3	3	6.70716	16.1368	19.4364	9.75557	6.91461	3.47574	3.30044	5.95886	12.9611	12.1663	17.7346	9.35172	7.21886	3.80062	4.02995	5.83678	11.687	12.9732	16.5403	11.8007	11.1382	3.64812	4.87844	5.36123	10.528
Sobic.006G038700	1.40726e-06	1.27468e-07	24	3	3	0.552692	1.35221	1.11561	0.667683	0.489371	0.0884895	0	0.121698	0.502441	1.48143	2.16552	1.38842	0.497219	0	0	0.194918	0.130947	1.44018	1.72879	0.615304	0.620883	0.0775282	0.0649979	0.196941	0.0867694
Sobic.003G022300	1.53594e-06	1.5763e-07	24	3	3	299.409	757.127	608.84	439.876	385.105	102.141	79.492	115.642	256.106	702.622	536.892	402.223	305.881	82.673	64.6927	126	238.201	734.828	426.12	270.765	300.603	61.2051	56.8752	123.059	197.98
Sobic.002G116000	1.53594e-06	1.5763e-07	24	3	3	54.479	601.661	456.315	61.3375	10.7865	4.03449	2.56252	22.3044	152.389	674.643	595.356	189.822	16.7645	2.08236	1.97336	8.85743	105.587	814.115	402.906	175.306	53.3435	3.69859	2.43355	3.5884	78.3877
Sobic.007G140900	1.53594e-06	1.5763e-07	24	3	3	17.0739	61.4519	60.0627	26.698	5.57434	1.36006	1.24121	4.99629	21.1731	73.4745	66.9	29.4472	5.98029	0.67774	0.892984	6.04454	7.50175	85.2567	63.3113	29.8612	7.46737	0.624318	1.1139	1.80891	5.83771
Sobic.008G026700	1.53594e-06	1.5763e-07	24	3	3	5.53237	12.3195	14.4228	8.20765	1.74665	0.219462	0.471863	1.92509	8.11738	15.1589	15.1463	11.6885	1.61571	0.383766	0.271021	1.77022	6.98265	21.7092	11.4193	10.9366	4.5947	0.115093	0.172766	0.738329	4.6469
Sobic.001G177000	2.19352e-06	2.52076e-07	24	3	3	4595.25	8401.37	13231.1	8764.6	5405.19	301.828	374.392	2265.94	7750.04	9154.45	11902.9	9719.98	4855.45	261.06	245.57	1748.58	6856.19	10461	10891.1	12514.3	9003.87	210.817	313.735	1264.95	4978.9
Sobic.002G298800	2.19352e-06	2.52076e-07	24	3	3	12.6619	35.3002	52.3907	41.7259	34.2917	23.9266	20.9312	27.7587	46.4233	37.5745	49.4155	46.1401	33.5848	16.5311	16.4099	29.8851	41.5057	45.5812	47.0814	45.2249	36.4566	16.1379	20.0621	22.1135	35.2424
Sobic.010G187100	2.19352e-06	2.52076e-07	24	3	3	12.3846	24.1757	21.5031	16.6109	10.5784	2.58635	2.82313	6.59523	23.2006	27.1746	27.3418	21.609	9.13334	1.10928	1.75677	7.59702	20.6515	35.4535	23.4336	19.2953	14.1946	2.02994	1.78101	3.91361	13.7899
Sobic.009G080900	2.19352e-06	2.52076e-07	24	3	3	8.79336	19.564	27.7481	11.6465	3.31962	3.05588	2.08377	5.92884	15.9053	28.0921	39.1202	21.7476	4.85487	2.76844	2.83214	13.1019	21.5608	26.5591	33.1882	25.1192	6.4046	3.01202	4.56943	4.45313	14.8219
Sobic.007G180900	2.19352e-06	2.52076e-07	24	3	3	3.71339	14.1682	14.1264	12.2522	6.62152	5.15235	4.49751	5.58465	8.27987	15.3271	16.4814	12.3031	7.6834	4.24921	3.83054	7.23425	8.75712	21.1003	16.281	10.6726	10.448	5.06646	6.12399	4.05121	6.27862
Sobic.003G284800	3.13004e-06	3.98172e-07	24	3	3	71.5262	105.813	210.303	168.534	67.902	20.8161	25.6187	52.5618	126.772	134.359	211.501	152.304	58.6495	14.0735	19.8595	54.5493	134.497	124.265	208.935	170.065	85.0104	11.8962	16.9048	36.5152	114.901
Sobic.005G005400	3.13004e-06	3.98172e-07	24	3	3	18.9044	34.5489	46.4049	35.6859	15.0226	5.08241	7.8141	15.2713	28.1143	39.5528	55.8682	42.1917	14.4026	7.12403	7.88454	16.8913	23.1156	49.0222	51.4147	44.1047	23.694	5.78814	8.6931	12.7703	19.0022
Sobic.002G252300	3.13004e-06	3.98172e-07	24	3	3	6.77836	22.2304	20.0057	12.285	9.0575	1.26634	2.69895	6.13038	9.24935	25.5993	25.0075	14.4012	8.30145	1.7132	3.84227	5.52302	7.53326	24.3	19.62	10.2847	9.43452	1.15386	3.94389	5.37367	7.50004
Sobic.002G403700	3.13004e-06	3.98172e-07	24	3	3	0.208066	0.402429	1.1925	0.580095	0.405721	0.0977977	0.151987	0.285845	0.520703	0.512413	1.13533	0.614551	0.274808	0.26071	0.21143	0.201972	0.33474	0.78615	1.27752	0.518643	0.272975	0.0964	0.233507	0.190659	0.503568
Sobic.008G051400	4.42869e-06	6.21561e-07	24	3	3	43.8185	91.8816	113.729	88.9684	56.866	13.8681	13.4086	29.9129	75.9395	105.674	122.627	109.551	57.2743	14.7226	14.9136	25.1733	90.3937	117.14	127.966	128.846	92.251	13.0264	12.7131	23.9783	57.466
Sobic.004G190100	4.42869e-06	6.21561e-07	24	3	3	1.75727	7.5	3.57801	3.9552	2.02494	1.47241	0.373588	1.09285	2.09982	6.96952	11.6914	2.71361	2.67026	0.910756	0.544287	1.82758	1.05617	3.42338	4.68514	3.05524	2.102	1.0443	0.772518	0.693541	1.53546
Sobic.008G026400	4.42869e-06	6.21561e-07	24	3	3	1.41589	2.81848	3.56073	3.62215	0.938738	0.278357	0.697808	0.816786	2.0398	4.3642	3.73504	3.1546	0.996585	0.136459	0.302475	0.603182	1.42034	6.55328	3.39077	3.58683	1.87738	0.116076	0.0510835	0.490873	1.62892
Sobic.006G068900	4.42869e-06	6.21561e-07	24	3	3	1.21951	6.5079	5.59575	4.15841	1.37337	0.872687	0.28566	1.01209	1.50962	7.58612	6.14547	5.14924	1.87299	0.377545	0.392784	0.758887	1.09788	5.49019	4.09601	3.16142	2.8735	0.37276	0.471997	0.792726	0.990858
Sobic.001G151400	6.24065e-06	9.59374e-07	24	3	3	40.7371	148.852	202.438	97.5243	90.7309	38.5423	60.5161	89.9077	118.127	184.607	198.191	148.98	84.668	42.6462	56.702	83.2577	84.2608	180.731	163.513	95.7961	111.747	37.8887	75.5979	87.6858	85.9318
Sobic.001G240100	6.24065e-06	9.59374e-07	24	3	3	26.4071	55.0504	69.2982	51.0889	34.1201	6.89728	8.96809	17.7051	44.1316	60.9504	67.28	58.7899	29.6633	7.6036	8.17444	14.0136	51.6185	62.871	69.5351	70.7311	54.2134	5.59926	8.68141	13.4562	30.6918
Sobic.001G010900	6.24065e-06	9.59374e-07	24	3	3	14.9763	67.3576	73.2123	72.9976	60.2159	48.336	47.0954	51.0902	64.8143	70.0551	73.4539	64.799	60.4618	44.2043	47.7883	60.2896	66.0905	58.5737	66.519	60.6288	51.6402	41.8997	45.917	51.5073	55.7704
Sobic.002G340700	6.24065e-06	9.59374e-07	24	3	3	9.34433	48.1546	31.6355	15.9317	16.339	10.0361	7.13246	9.01972	18.1695	46.6437	30.1704	16.5539	14.9097	5.55591	6.10308	12.3004	13.8897	54.2536	22.4852	20.9842	11.1859	6.49551	7.99399	8.95525	10.4852
Sobic.010G260900	6.24065e-06	9.59374e-07	24	3	3	8.68479	16.9358	23.1908	16.7028	8.56781	0.534031	0.401544	4.65365	14.9341	17.3566	22.7475	20.5857	9.36612	0.454945	0.80233	2.33542	17.3932	23.9756	18.5818	27.028	17.1223	0.908795	0.719615	1.98315	10.1356
Sobic.010G231200	6.24065e-06	9.59374e-07	24	3	3	4.15378	13.0859	27.2298	13.0818	1.03087	0.559216	1.10781	1.83397	5.63045	13.6197	37.5738	14.3525	1.78189	0.284653	0.629695	1.65819	3.34984	14.125	36.7452	16.5272	3.31667	0.226129	0.822331	1.40747	3.24789
Sobic.010G079000	8.77827e-06	1.46482e-06	24	3	3	76.1381	291.698	456.786	184.25	34.2625	33.8624	45.6336	62.6164	113.184	268.744	408.715	212.247	32.8741	33.7894	39.5378	44.4668	81.1756	379.514	373.921	179.085	53.2025	28.812	41.5345	49.4776	55.3935
Sobic.007G131600	8.77827e-06	1.46482e-06	24	3	3	0.763108	2.68506	7.22777	2.41411	0.330893	0.0993959	6.25e-06	0.184794	0.847707	3.51683	7.42585	3.43441	0.629821	0.164882	0.119542	0.246646	0.13313	3.85302	7.29956	4.26671	1.05844	0.196507	0.0659592	0.169694	0.176794
Sobic.009G234600	1.22385e-05	2.21339e-06	24	3	3	2860.5	2617.16	5973.88	4585.3	2157.62	149.952	73.7237	539.936	2690.23	3183.71	5281.89	5365.83	2174.34	135.17	62.5334	301.368	2480.12	3234.08	4983.84	7595.35	4687.65	169.965	105.432	199.752	1418.85
Sobic.004G017800	1.22385e-05	2.21339e-06	24	3	3	49.2658	201.498	197.457	108.149	73.4599	100.365	65.3817	73.9805	145.269	235.839	251.242	167.178	91.5109	93.4943	68.5655	86.5746	150.085	247.147	206.53	150.557	105.63	87.2008	81.3947	67.0624	125.319
Sobic.008G127900	1.22385e-05	2.21339e-06	24	3	3	0.528562	4.26521	3.04972	1.79264	1.04514	1.05832	0.604176	1.45549	1.21613	4.19213	3.42785	3.22616	0.920316	1.11162	0.804786	1.24885	1.62204	4.86264	4.94427	2.41794	0.626842	0.794765	0.888417	1.34593	1.779
Sobic.003G209800	1.69471e-05	3.31124e-06	24	3	3	1720.92	1849.39	4391.32	2763.22	1548.8	60.9333	19.8267	329.465	2446.65	2048.4	3706.57	3343.86	1452.15	24.509	12.3399	123.094	2035.99	2870.7	3498.17	4576.32	3676.22	34.3418	13.0858	56.1725	897.725
Sobic.010G005500	1.69471e-05	3.31124e-06	24	3	3	280.649	1108.31	1708.46	1185.83	970.926	461.392	660.544	788.933	1025.38	1091.56	1399.75	1256.21	775.455	349.946	471.004	731.834	907.249	1198.93	1362.88	1157.8	1110.45	292.211	556.592	595.038	664.713
Sobic.001G438700	1.69471e-05	3.31124e-06	24	3	3	2.00802	9.93693	5.30536	8.30008	4.60579	3.46787	1.87049	3.60351	5.49956	12.7279	10.061	7.13901	4.62767	3.51275	2.67961	3.38016	4.91669	9.06904	11.6292	6.99063	3.21266	4.89243	1.93829	5.84952	7.10434
Sobic.003G333900	1.69471e-05	3.31124e-06	24	3	3	0.780766	6.43396	5.87832	5.08256	5.48982	4.77415	3.32442	3.68021	5.06466	6.87028	6.84891	5.3437	4.98088	4.08896	3.31714	4.91981	5.7614	8.7393	6.92234	5.0922	3.93603	4.26269	3.2972	4.05923	4.70699
Sobic.007G053800	2.33148e-05	4.90618e-06	24	3	3	36.2423	76.5324	131.537	88.4418	63.3266	29.9469	40.5697	48.0349	105.166	80.0694	119.964	92.8289	58.5654	22.5055	31.3356	35.3314	98.5505	117.685	132.766	90.8418	68.2665	19.6578	33.9273	38.2231	66.244
Sobic.007G133000	2.33148e-05	4.90618e-06	24	3	3	16.0235	39.85	57.6095	31.6957	10.1688	9.40958	11.9724	19.0743	25.7276	44.7408	74.9727	38.0304	10.7197	12.4339	10.6116	20.1734	21.3126	55.7476	84.7036	39.7258	12.1618	13.2441	11.9783	15.2065	20.7116
Sobic.004G297700	2.33148e-05	4.90618e-06	24	3	3	15.0636	75.6496	62.3069	67.9311	56.0162	46.628	38.6043	41.9168	56.0767	79.9808	72.4112	74.2661	64.8756	49.283	42.2557	45.2699	50.2685	81.5444	73.0258	63.1569	45.8143	42.2889	39.5123	49.0053	49.83
Sobic.010G080100	2.33148e-05	4.90618e-06	24	3	3	8.19381	34.1802	22.1227	14.4914	7.10176	1.48146	2.32028	2.82934	8.28778	30.6455	39.2217	12.6749	7.95718	1.95351	2.75984	7.87967	6.1426	21.8078	22.0311	15.7067	6.1473	2.03768	3.70407	2.79506	3.42565
Sobic.001G006600	2.33148e-05	4.90618e-06	24	3	3	7.03801	12.9999	16.9769	14.0201	11.2786	1.5107	0.916031	4.06685	9.32371	11.5385	12.9701	10.9117	5.00366	1.5433	1.15817	3.34636	10.3451	12.8591	15.067	18.8391	13.4866	1.61225	1.77782	2.66327	6.39424
Sobic.001G439900	2.33148e-05	4.90618e-06	24	3	3	3.98472	17.5965	18.6299	14.1418	5.06584	1.51144	3.32615	2.53469	4.61554	19.7048	24.3232	12.6518	5.02426	1.75316	4.09104	2.04658	3.62843	20.7201	20.004	10.5864	4.62755	1.95419	3.09542	3.30695	4.07481
Sobic.002G040500	2.33148e-05	4.90618e-06	24	3	3	0.530433	2.8961	3.72785	0.941892	0.272798	0.240615	0.17094	0.623399	0.640159	1.90426	2.72357	0.824308	0.142536	0.110474	0.182108	0.265004	0.659886	2.1212	2.33003	0.577054	0.0942105	0.197197	0.159064	0.16759	0.503493
Sobic.002G421300	3.2215e-05	7.20235e-06	24	3	3	41.824	417.312	403.091	422.117	394.719	186.581	184.629	235.645	385.562	486.779	444.243	379.993	338.74	255.768	214.271	283.416	376.187	362.991	415.733	304.259	271.305	169.547	229.102	233.77	331.755
Sobic.002G217100	3.2215e-05	7.20235e-06	24	3	3	12.1072	18.6245	36.1596	23.2733	11.9188	1.18567	1.9464	6.15113	18.8789	17.6525	26.9129	25.9287	9.46087	0.884431	1.05956	7.1725	18.0349	24.2305	28.6887	30.3598	20.6462	1.55227	1.30791	3.31511	7.78003
Sobic.001G326700	3.2215e-05	7.20235e-06	24	3	3	0.358618	0.693997	1.26813	0.777819	0.428643	0	0.179295	0.270657	0.651985	0.549423	0.944338	0.487782	0.316496	0.157448	0.00117388	0.288998	0.360296	0.629	0.510001	0.319302	0.57574	0.283837	0.0963703	0.344539	0.52664
Sobic.006G068700	3.2215e-05	7.20235e-06	24	3	3	0.261206	0.454901	1.62632	0.417145	0.1189	0	0	0.17741	0.488301	0.674877	0.557095	0.485763	0.241613	0	0.0858335	0	0.477233	0.599849	0.876592	0.458456	0.329133	0.11302	0.0947531	0.191399	0.885439
Sobic.001G373500	3.2215e-05	7.20235e-06	24	3	3	0.154674	0.208286	0.569001	0.199556	0.0907845	0.0256008	0.000701601	0.135572	0.592986	0.541024	0.604397	0.460374	0.0925185	0.0911475	0.0994846	0.0542629	0.300029	0.518943	0.598529	0.415767	0.141359	0.0435103	0.0364973	0.130896	0.293469
Sobic.006G264200	4.38775e-05	1.04792e-05	24	3	3	1186.53	1769.95	4006.77	2337.88	1366.9	146.405	208.715	659.874	1984.15	1998.66	3002.56	2843.7	1194.42	52.89	97.7051	337.411	1669.6	2335.21	2599.57	3131.79	2397.28	68.7773	126.825	325.385	817.592
Sobic.008G157600	4.38775e-05	1.04792e-05	24	3	3	150.257	515.022	407.834	354.951	142.455	164.387	95.9456	153.853	307.275	515.012	456.768	261.196	119.931	142.496	95.354	188.397	356.541	421.28	601.148	413.185	147.478	133.985	137.467	139.581	264.564
Sobic.004G343300	4.38775e-05	1.04792e-05	24	3	3	37.3402	139.918	240.774	164.1	130.266	81.8352	102.899	117.63	158.891	144.029	190.737	169.28	107.465	52.1082	52.929	102.507	148.71	169.443	182.33	188.252	167.397	41.9807	74.1885	89.1377	114.953
Sobic.001G328500	4.38775e-05	1.04792e-05	24	3	3	15.6319	33.6041	46.809	21.7302	17.875	6.71103	10.1619	7.33648	23.3877	31.0697	40.1088	27.1924	19.5279	3.65926	5.83667	23.105	18.0949	44.0836	28.2313	16.967	13.412	1.91669	5.51091	4.15542	11.8374
Sobic.005G231700	4.38775e-05	1.04792e-05	24	3	3	3.34099	6.96221	12.5269	7.44446	4.25202	0.531126	0.839788	2.71958	7.24834	7.45332	10.126	10.5921	4.61574	0.374709	0.468787	0.839134	7.313	10.7852	9.46446	12.4943	8.05087	0.480203	0.644199	0.924209	2.95887
Sobic.001G151000	4.38775e-05	1.04792e-05	24	3	3	2.2156	6.40024	10.4871	5.05653	5.26516	3.89767	3.21777	3.29069	9.45327	7.9661	12.8458	5.68587	4.08145	4.63422	3.21717	3.61314	7.13125	9.29345	10.3392	4.94217	5.83697	3.7225	3.42355	2.89927	5.27507
Sobic.002G352100	6.00002e-05	1.51163e-05	24	3	3	2129.89	3435.58	6604.98	4193.49	2254.3	250.087	373.712	1377.99	4390.11	3845.07	5452.88	5065.78	2077.78	168.969	237.811	1112.74	4206.74	4669.37	5092.35	6356.92	4540.79	221.146	269.28	836.212	2814.25
Sobic.004G302500	6.00002e-05	1.51163e-05	24	3	3	36.0511	178.109	253.441	188.927	144.925	93.7994	136.483	164.063	195.909	196.857	232.793	203.438	130.187	84.5723	132.507	167.741	192.192	226.194	227.584	224.767	181.18	73.4882	126.401	157.683	156.418
Sobic.006G185100	6.00002e-05	1.51163e-05	24	3	3	3.67387	17.0489	15.3781	14.8011	12.0737	12.748	9.60546	8.40384	12.1967	18.8137	17.1379	15.0096	12.3988	12.8847	10.4919	9.74688	13.4599	18.5892	18.9721	13.7481	11.1107	13.3534	9.85386	13.6257	13.6366
Sobic.009G109700	6.00002e-05	1.51163e-05	24	3	3	2.6831	14.758	14.6496	12.4104	15.83	10.5818	6.78558	8.93542	10.9013	16.7771	21.4595	15.2337	12.2082	8.34482	6.91511	10.3762	9.13169	16.5489	19.4872	15.5459	12.9284	7.03107	7.74996	9.95738	8.64021
Sobic.002G408500	6.00002e-05	1.51163e-05	24	3	3	0.451382	1.01949	1.54904	1.13535	0.599556	0.362747	0.551316	0.496999	1.50472	1.19397	1.82076	1.31894	0.782816	0.269601	0.266494	0.956518	1.31126	1.00825	1.41202	1.50769	0.624116	0.348275	0.245268	0.562995	1.06306
Sobic.002G277700	6.00002e-05	1.51163e-05	24	3	3	0.332665	1.27774	1.26015	0.934408	0.554893	0.301017	0.567137	0.463949	0.710833	2.07864	2.01151	1.13094	0.457955	0.498099	0.326472	0.413784	0.472141	1.36732	1.68745	0.860095	0.515867	0.231844	0.471804	0.701409	0.626356
Sobic.001G407600	8.1218e-05	2.16249e-05	24	3	3	72.1617	281.938	486.955	257.865	131.704	80.9521	179.886	199.733	258.873	326.236	485.681	351.893	129.152	69.506	136.478	208.684	215.923	396.746	410.336	347.404	206.725	49.6502	150.966	152.987	149.392
Sobic.002G226400	8.1218e-05	2.16249e-05	24	3	3	36.0363	116.98	141.517	105.959	79.038	42.9248	54.996	60.3859	77.1666	150.218	163.577	113.22	77.811	42.8495	56.6868	75.3216	53.6521	148.341	128.299	96.9865	73.6007	33.0964	66.0846	56.535	46.2215
Sobic.002G214300	8.1218e-05	2.16249e-05	24	3	3	4.80093	66.6383	59.1397	9.70351	1.41791	0.57031	0.216639	1.64552	5.93097	78.7514	58.6434	18.4491	1.44211	0.418918	0.341446	0.376506	1.22254	109.773	54.7847	17.2337	2.79838	0.157942	0.335359	0.338146	0.33521
Sobic.004G249900	8.1218e-05	2.16249e-05	24	3	3	3.60574	10.227	10.8099	7.74724	3.83531	2.64796	2.35149	4.68219	6.44358	11.0826	5.99001	9.97125	3.54256	1.66879	1.0068	2.49973	5.8777	18.4696	6.74767	6.83887	4.10192	1.98853	2.22285	1.96442	2.59648
Sobic.006G089300	8.1218e-05	2.16249e-05	24	3	3	2.29622	6.16362	5.77238	3.34823	2.83679	0.973997	0.961666	0.901425	2.34622	3.8167	3.65107	4.49881	2.29515	0.62859	0.722718	2.89615	2.44592	4.72636	3.4131	4.12565	3.02011	0.67884	0.816358	0.993641	1.36924
Sobic.006G264900	0.000109471	3.06885e-05	24	3	3	300.082	503.286	1086.27	621.885	273.287	22.7171	153.315	332.245	638.026	575.43	860.194	818.017	259.503	28.0181	111.609	237.091	593.047	703.534	891.601	845.904	717.925	24.7273	134.734	249.443	458.704
Sobic.004G225200	0.000109471	3.06885e-05	24	3	3	38.5735	164.264	135.523	176.174	100.441	87.7698	62.0418	120.047	122.715	176.238	163.037	202.418	147.341	93.5285	76.0575	98.7342	153.834	177.091	189.78	150.557	117.795	121.995	83.4109	130.813	185.948
Sobic.002G275300	0.000109471	3.06885e-05	24	3	3	20.2177	72.4247	102.676	71.5023	49.5508	34.63	40.7377	52.0896	78.143	85.6885	103.04	96.267	47.1626	22.3128	26.2328	51.1476	69.6737	109.27	87.6555	105.422	88.2366	23.3657	32.337	41.2311	60.2173
Sobic.002G297700	0.000109471	3.06885e-05	24	3	3	4.46736	20.7898	32.1367	29.7585	18.2547	12.1912	15.3512	17.8722	21.669	24.4932	35.895	32.9864	17.4626	12.3292	15.9564	17.1905	21.2684	26.0617	32.2818	37.2458	22.9343	12.882	15.7644	18.6713	21.8255
Sobic.003G383200	0.000109471	3.06885e-05	24	3	3	1.30238	3.20462	3.84782	2.66744	1.93986	1.36278	1.59427	1.10609	3.33711	2.33709	4.68069	2.48497	1.68328	0.864635	1.1954	2.06191	2.51763	2.83624	2.73262	2.85334	2.41253	1.03224	1.59091	1.65795	2.06256
Sobic.003G231700	0.000109471	3.06885e-05	24	3	3	1.05999	0.697157	3.36476	1.43841	0.273329	0.148272	0.131672	1.2235	2.10472	1.86171	5.12264	4.18756	0.277712	0.218036	0.0986579	0.489905	0.658245	2.75789	1.63729	0.721701	0.0945771	0.132085	0	0.549989	0.436171
Sobic.003G435900	0.000109471	3.06885e-05	24	3	3	0.622237	1.29476	3.10409	3.9111	0.179162	0	5.77e-05	0.205561	0.674473	1.02151	3.00102	3.41583	0.424749	0.0478101	0.22339	0.285443	1.00676	1.05452	2.9248	2.74826	1.07455	0.0567672	0.142777	0.048229	1.08007
Sobic.004G268500	0.000146676	4.32143e-05	24	3	3	47.8344	196.549	362.434	283.541	16.6306	10.2917	26.5374	38.0051	56.5653	184.434	346.108	237.133	10.3298	9.97285	16.3672	28.7183	41.5166	236.982	416.247	268.715	32.8254	9.26062	21.1615	19.0664	36.2697
Sobic.005G107300	0.000146676	4.32143e-05	24	3	3	8.97474	75.9347	48.8837	55.0612	54.4203	42.369	30.7997	31.1287	42.9882	73.3438	66.7056	59.6995	59.5719	35.0354	34.4127	39.635	49.8158	91.9274	53.7272	64.8934	41.6945	39.5256	32.6568	36.4489	53.1936
Sobic.003G397200	0.000146676	4.32143e-05	24	3	3	6.42456	45.3026	65.151	47.0553	42.1483	34.4247	33.7394	40.2863	49.372	64.7919	70.5387	60.5884	37.4364	35.4954	40.1313	33.3885	50.889	56.8691	65.3291	60.9041	47.5958	37.3416	38.1242	37.5075	41.3402
Sobic.009G247900	0.000146676	4.32143e-05	24	3	3	5.65799	29.6199	24.0294	21.3711	17.3655	14.5068	11.4605	15.9996	21.1425	34.2025	26.4088	22.229	24.7891	14.7183	13.3506	92.8044	20.5604	35.3708	21.9645	16.8653	17.4234	14.2784	13.8384	16.5978	20.0896
Sobic.002G394100	0.000146676	4.32143e-05	24	3	3	5.03927	20.2761	34.9885	8.6615	4.61646	5.77384	3.14477	4.16396	13.92	19.5836	26.0222	26.7745	5.60678	1.64245	1.75583	4.87543	11.9059	23.1274	23.2929	26.1716	21.0491	2.62863	2.66034	2.51372	9.43376
Sobic.010G079100	0.000146676	4.32143e-05	24	3	3	0.775608	2.46379	6.32725	1.8831	1.09958	0.655003	1.28136	0.810735	1.72583	3.208	7.84895	3.84832	0.769194	1.10727	0.980612	0.805616	1.23583	5.02804	5.95893	4.00155	1.3878	0.988067	1.08735	1.29196	1.47118
Sobic.003G078400	0.000146676	4.32143e-05	24	3	3	0.417983	3.39228	4.25237	1.98407	1.06896	1.15954	0.598783	1.0386	0.783404	2.64884	3.9664	2.49493	1.02657	0.639033	0.513495	0.564392	0.818195	3.65797	2.68044	2.7418	1.52832	0.496232	1.04998	0.701841	0.84176
Sobic.001G046900	0.00019567	6.03976e-05	24	3	3	494.296	1227.34	2406.18	1655.87	1353.25	747.915	804.957	956.83	1541.35	1432.35	1968.3	1925.4	1179.08	536.37	664.963	846.753	1456.8	1449.72	1810.95	2200.63	1674.75	528.5	739.998	810.539	1038.63
Sobic.006G143100	0.00019567	6.03976e-05	24	3	3	29.4588	95.8249	129.065	82.8038	53.4152	23.7118	31.1766	29.8485	41.8062	89.1176	90.4042	80.8087	43.9183	20.6829	23.7534	24.4374	28.3482	88.3953	86.8112	76.0706	55.9714	15.5832	21.1983	22.3006	21.676
Sobic.001G158900	0.00019567	6.03976e-05	24	3	3	5.61273	29.5815	33.9439	20.5114	14.8148	18.9089	15.6903	15.7924	22.9785	33.365	40.4668	24.9976	16.2049	22.6062	17.6727	17.0094	23.2066	35.904	33.3872	24.7137	16.5321	19.2892	15.347	19.8288	26.1857
Sobic.003G394100	0.00019567	6.03976e-05	24	3	3	1.74696	5.83192	8.25182	5.0466	2.67293	3.31923	2.6063	2.54673	4.43058	5.84929	6.96603	5.92059	2.94483	2.51755	2.11557	3.03998	4.6016	8.01513	6.23239	7.57996	4.61328	3.5203	3.87524	3.16225	3.32323
Sobic.010G189300	0.000260606	8.38022e-05	24	3	3	2168.66	3240.49	5043.5	3184.24	1941.86	244.055	400.428	1658.73	4812.97	3751.76	4419.54	3671.79	1769.18	167.874	278.007	1507.47	4647.62	4418.56	4086.49	4567.32	3198.71	212.622	348.254	1055.46	3437.68
Sobic.003G108000	0.000260606	8.38022e-05	24	3	3	4.32889	13.3816	33.5439	7.2907	0.476227	2.30156	1.12622	1.87334	5.42286	18.0369	29.751	15.1523	0.659815	0.379889	0.468802	2.06926	2.60653	30.6509	17.954	14.3371	2.60658	0.452676	1.58705	0.801452	0.552691
Sobic.002G111100	0.000260606	8.38022e-05	24	3	3	1.04614	1.61519	3.20391	2.15003	0.612828	1.32976	0.472352	0.670561	2.09732	1.53051	3.2223	1.44843	0.788698	0.977712	0.412907	1.17164	1.24627	3.36654	2.82381	2.00338	0.791655	0.970868	0.553489	0.3946	0.999666
Sobic.008G129800	0.000260606	8.38022e-05	24	3	3	0.541068	1.01068	2.98001	2.65378	1.3517	0.992764	0.836441	0.760754	2.68423	2.07752	2.24576	1.51316	1.06253	0.837383	0.443674	0.780994	1.57404	2.56149	1.43297	1.7029	1.3383	0.745534	0.212498	1.36777	2.22507
Sobic.006G140800	0.000260606	8.38022e-05	24	3	3	0.109097	0.451603	0.290374	0.453347	0.297316	0.0718385	0.12999	0.336416	0.329088	0.382353	0.55675	0.503308	0.265041	0.177161	0.071641	0.240244	0.439234	0.611758	0.428352	0.340619	0.234322	0.238672	0.227806	0.193633	0.43148
Sobic.K009800	0.000309568	9.96313e-05	24	3	3	0.112004	0.259668	0.618897	0.476234	0.169677	0.110453	0	0.10127	0.174209	0.269666	0.3187	0.184857	0	0.0270702	0.12249	0.121649	0.16345	0.798954	0.156369	0.614438	0.0650986	0.0322568	1.2e-05	0.109255	0.144408
Sobic.009G218900	0.000345492	0.00011546	24	3	3	305.872	824.266	1248.15	603.6	643.745	311.678	391.697	251.923	599.35	832.083	1205.07	729.267	565.219	290.59	310.5	325.927	546.938	1051.5	1049.04	884.562	816.699	161.003	423.725	204.907	298.419
Sobic.006G013800	0.000345492	0.00011546	24	3	3	21.0721	64.6327	70.8903	48.0225	34.1714	18.2853	15.2885	12.6388	23.5564	72.4365	72.0628	42.9136	24.2065	10.4011	10.5638	23.1363	17.0131	58.2612	63.0975	43.2498	25.1973	7.57102	22.9082	9.19861	8.45533
Sobic.002G367100	0.000345492	0.00011546	24	3	3	5.77568	17.2526	26.7896	27.4388	13.4502	6.68418	12.0714	9.32786	16.1171	20.9759	33.0184	26.8512	11.6444	5.95241	9.49616	14.6969	13.4265	28.3575	28.285	27.6144	9.90602	3.83663	8.13136	7.22645	9.36134
Sobic.004G338000	0.000345492	0.00011546	24	3	3	1.78565	10.6246	5.64426	5.77352	2.87778	1.05463	0.552099	0.855025	1.04091	11.2088	6.57457	4.8023	3.44047	0.773574	0.890987	1.2641	0.813851	5.68267	5.19965	3.39188	2.5929	1.13594	0.667426	0.855594	1.03167
Sobic.004G167500	0.000345492	0.00011546	24	3	3	1.06629	2.78891	2.95951	2.91848	1.23922	1.03551	1.19395	0.978903	2.28315	2.93892	3.2061	2.69811	1.79159	1.3928	1.05989	0.698578	3.04286	4.32603	4.46359	2.92598	1.51339	1.40563	0.639005	1.8929	5.42846
Sobic.001G063500	0.000345492	0.00011546	24	3	3	0.590585	3.11131	2.10484	1.70814	1.48649	1.2109	0.872927	0.761449	1.14562	3.65141	1.85159	1.92812	1.01791	0.632256	0.789423	1.24114	1.22035	4.83222	2.01348	1.3715	1.01193	1.06111	1.01167	0.840594	0.805103
Sobic.007G092000	0.000455324	0.000157996	24	3	3	6.38427	11.2946	12.1086	9.16473	7.54814	0.702172	0.692941	1.46856	3.65131	12	9.96407	11.4021	11.0602	0.346183	0.571251	1.63605	2.17772	9.80069	6.89474	10.3634	8.08441	0.457958	0.424044	0.812911	0.922535
Sobic.002G085100	0.000455324	0.000157996	24	3	3	5.62837	23.2695	16.9842	17.1432	7.00185	1.75881	3.62226	4.06576	6.33894	16.2495	15.5683	15.7826	6.44828	2.20115	2.83856	3.0911	5.4546	19.5473	14.59	14.5976	9.0342	1.47537	2.67899	3.19259	3.19239
Sobic.002G343300	0.000455324	0.000157996	24	3	3	2.26005	8.27069	9.882	8.93467	7.75736	5.73848	5.07335	5.12107	7.33669	9.58178	8.81088	7.49082	8.74178	4.76306	5.8547	8.08978	8.34088	7.80758	8.53547	7.62573	6.55609	4.49137	5.82616	5.52411	7.0756
Sobic.010G135100	0.000455324	0.000157996	24	3	3	1.7598	2.60722	4.49254	3.1237	2.10936	0.234099	0.630211	1.17382	3.66255	2.9213	4.21259	4.3547	1.73618	0.0883962	0.235915	1.60888	2.76561	3.85965	3.62616	5.43861	3.6829	0.305707	0.47431	0.963554	1.38897
Sobic.007G158200	0.000455324	0.000157996	24	3	3	0.828354	3.34672	5.888	2.86705	1.55383	3.25924	1.72994	2.17525	2.89651	3.78886	4.37305	3.20449	1.97234	1.40558	1.3526	2.42443	3.48302	3.85701	4.26406	5.83149	3.75164	2.31145	2.19392	2.31327	2.36141
Sobic.004G244200	0.000597728	0.000214775	24	3	3	0.623878	1.16875	2.6592	1.607	1.05217	0.0629231	0.165164	0.724703	1.06965	2.00581	2.19509	2.63359	0.329319	0.000261451	0.247649	0.00230002	1.44721	1.55146	2.36755	2.08887	2.76392	0	0.00391374	0.11784	0.512106
Sobic.001G103600	0.000597728	0.000214775	24	3	3	0.220125	0.527663	0.463796	0.5199	0.127362	0.241829	0.152492	0.243718	0.3584	0.220077	0.447577	0.500628	0.321981	0.205427	0.0773603	4.68e-05	0.386876	0.379514	0.451203	0.408451	0.221823	0.180536	0.0259644	0.155025	0.441891
Sobic.001G098800	0.000780115	0.000290087	24	3	3	27.4203	144.798	166.621	124.045	96.9576	73.6389	98.0447	83.4793	97.8517	130.546	154.125	121.252	88.6543	71.1585	78.5944	82.6672	73.0887	196.443	145.516	114.146	105.817	54.1484	81.5983	74.6467	61.0154
Sobic.007G032000	0.000780115	0.000290087	24	3	3	11.5911	61.2293	49.3563	45.4439	53.7318	20.9299	20.4491	32.964	42.7725	68.386	56.7465	50.8502	74.5032	19.2911	22.4543	31.4895	38.7629	79.545	48.64	38.8345	41.852	19.6498	20.1664	33.1179	32.2326
Sobic.003G287500	0.000780115	0.000290087	24	3	3	8.49061	28.029	17.3205	17.1632	12.7595	3.67153	4.78789	5.31297	10.7795	28.6933	20.8743	16.5911	29.7463	1.96182	6.50165	11.0552	4.56545	20.1038	18.4789	13.6892	8.27547	3.31183	3.16502	4.24445	8.49791
Sobic.002G421400	0.000780115	0.000290087	24	3	3	0.722739	2.84565	2.92631	1.89306	1.18329	0.994893	0.963479	1.05935	1.93806	3.12167	2.83869	2.12991	2.26517	0.817988	1.35346	1.21193	1.65551	1.7451	2.95953	1.48819	1.44415	1.0605	1.56332	1.00329	1.90624
Sobic.003G421100	0.00101826	0.000389368	24	3	3	1.99637	3.812	4.1716	3.83665	2.58811	0.988711	0.895575	1.7405	2.13327	5.13122	4.96726	4.40448	2.57406	0.552485	0.999964	2.41742	2.06297	7.27944	3.09057	5.29369	3.87225	0.502418	1.21314	1.32028	1.18278
Sobic.007G027900	0.00101826	0.000389368	24	3	3	0.0691739	0.270261	0.494692	0.131454	0.130949	5.84e-05	0.144274	0.0558253	0.153652	0.223958	0.416936	0.40761	0.152197	0.0761962	0.0989913	0.111765	0.350388	0.503341	0.362033	0.225801	0.362486	0.0712007	0.0611821	0.105397	0.139594
Sobic.003G413500	0.00131881	0.000519467	24	3	3	13.8401	73.991	93.2946	79.1864	60.7387	59.6135	50.4831	60.7172	86.0511	84.6142	104.433	86.6119	83.486	58.9407	65.1203	84.9433	94.4128	81.7374	100.683	75.2834	52.2173	57.7859	50.6972	69.2354	98.4624
Sobic.008G059100	0.00131881	0.000519467	24	3	3	6.96493	72.267	65.3697	33.0475	41.2297	31.0613	26.8606	32.4298	40.2935	84.3145	82.6101	49.0442	50.0258	27.3301	24.4411	41.4282	31.9179	93.689	69.0159	42.5478	49.6497	24.1336	41.049	29.6528	34.7088
Sobic.002G367600	0.00131881	0.000519467	24	3	3	0.585704	1.81142	2.40165	1.09388	1.8191	0.63896	0.600799	0.465222	0.97419	2.32031	2.02949	1.0851	0.844774	0.39085	0.275099	0.786517	0.528389	1.80634	1.59631	0.827763	1.19505	0.329948	0.419374	0.251033	0.294842
Sobic.006G092300	0.00131881	0.000519467	24	3	3	0.166952	0.410376	0.880284	0.527037	0.432176	0.290931	0.206687	0.320091	0.661787	0.304411	0.795731	0.511952	0.332745	0.128345	0.154865	0.384803	0.94715	0.63174	0.503308	0.445053	0.371147	0.158263	0.170958	0.289333	0.228221
Sobic.002G108400	0.0017001	0.000688955	24	3	3	5.21367	24.1889	10.3033	13.1459	10.1344	3.13965	1.14904	4.51586	4.89435	27.0701	14.764	8.50475	10.8934	3.4284	6.54773	4.13925	3.90831	18.8513	13.5001	10.3265	7.1048	4.53451	2.89689	11.9356	8.02034
Sobic.006G100900	0.0017001	0.000688955	24	3	3	3.68129	8.63816	66.3616	16.6765	3.85016	1.94802	5.69886	5.39374	9.05629	16.163	28.9656	40.643	3.78157	0.616527	2.08562	2.11664	3.81482	26.6059	20.6794	28.6215	11.8602	1.23246	3.65562	2.51212	2.44484
Sobic.006G007600	0.0017001	0.000688955	24	3	3	1.48969	2.11608	9.49091	2.99888	0.678792	2.04569	0.653994	0.562682	1.39384	2.99665	5.4185	2.7732	1.14946	0.60164	0.980039	1.62219	1.6347	4.75626	6.53355	5.9174	0.740749	1.00368	5.40941	1.09269	2.00592
Sobic.009G005900	0.00218143	0.000908511	24	3	3	18.8232	196.962	158.755	173.283	171.513	146.663	105.973	128.693	133.327	196	169.77	146.197	152.922	137.899	126.394	114.607	129.231	189.384	181.629	151.489	129.726	124.544	119.521	157.74	139.396
Sobic.002G087200	0.00218143	0.000908511	24	3	3	0.128313	0.185798	0.446134	0.361909	3.47e-05	0.0483982	2.5e-05	0.133123	0.0244941	0.253203	0.218275	0.236173	0.156184	0.035585	0.0322033	0.0842068	0.230071	0.552716	0.104206	0.184546	0.0617425	0.127209	0	0.107714	0.252742
Sobic.003G183900	0.0027888	0.00119135	24	3	3	2.11694	12.1951	25.5363	13.5947	12.7954	10.6009	8.84168	12.1796	21.3403	12.3484	11.8485	11.3304	8.94955	5.88888	6.46687	7.93883	13.3988	13.9488	13.6686	12.414	11.5073	7.33639	6.20155	8.54782	10.5193
Sobic.005G011300	0.0027888	0.00119135	24	3	3	0.520169	2.01592	2.43053	1.55999	1.74629	0.925135	1.23713	1.28029	1.95113	1.98112	1.92339	2.09664	1.61774	0.819426	1.369	1.34204	2.30672	1.46834	2.35988	2.24291	1.45024	1.16008	1.51385	1.43525	1.3686
Sobic.004G162000	0.00355626	0.00155376	24	3	3	56.8316	285.289	404.419	336.88	359.982	201.189	237.756	230.475	263.314	352.05	389.156	315.03	277.128	180.29	222.927	295.754	272.176	316.578	310.287	295.225	335.858	159.369	250.11	241.43	184.638
Sobic.006G076900	0.00355626	0.00155376	24	3	3	1.69197	11.3836	5.07416	4.13476	2.50054	0.582441	1.01761	1.12542	1.49232	8.41568	7.40547	2.86971	1.20016	1.61797	2.28753	0.962982	1.1163	5.38255	6.59611	3.67616	1.12956	0.834902	1.76054	0.706952	1.79286
Sobic.007G222600	0.00355626	0.00155376	24	3	3	1.02654	4.89827	7.65965	1.62444	0.612615	1.14669	1.11149	2.08549	2.35588	4.7539	5.87704	2.1315	0.67761	0.845969	0.794032	1.64335	1.29081	4.61105	5.14755	1.87356	1.14567	0.706799	2.02566	1.122	1.42931
Sobic.005G061700	0.00355626	0.00155376	24	3	3	0.38137	2.72496	2.11078	0.989107	1.2019	1.20739	0.557551	0.332103	1.09689	2.4256	2.18999	1.24274	0.723659	0.994271	0.449892	0.95744	0.821887	1.45975	1.39479	1.17537	1.10901	1.01552	0.532118	0.931549	1.326
Sobic.002G096600	0.00355626	0.00155376	24	3	3	0.314862	0.370145	1.6498	0.509329	0.363587	0.078723	0.209727	0	0.670481	1.4003	1.01992	0.918814	0.221392	0.289407	0.472274	0.173405	0.46598	1.22022	1.67172	0.875831	0.301286	0.137943	0.173893	0.525615	0.154386
Sobic.002G310800	0.00355626	0.00155376	24	3	3	0.134727	1.7015	0.833577	0.510877	0.735508	0.320344	0.538525	0.272526	0.417488	1.36757	0.81431	0.646538	0.599135	0.497005	0.276678	0.392174	0.644537	1.0451	0.669025	0.723378	0.553204	0.485885	0.488977	0.478923	0.613743
Sobic.004G094900	0.00355626	0.00155376	24	3	3	0.071176	0.322545	0.193463	0.223302	0.381888	5.5e-06	0.122644	8.03e-06	0.0653478	0.337183	0.132541	0.202248	0.129337	4.16e-06	3.68e-06	6.12e-06	0.102187	0.249748	0.0977599	0.0960316	0.161505	5e-06	4.05e-06	0.0512286	0.0902821
Sobic.001G470400	0.00451099	0.00201569	24	3	3	1.15701	4.34294	3.6699	3.98249	3.09583	1.34351	0.943997	2.9203	1.58926	2.10864	4.59333	2.74039	2.45482	1.97565	2.01139	2.21954	2.23666	3.12369	4.27952	1.8684	1.71395	1.47136	1.72698	1.74423	2.63479
Sobic.002G328700	0.00451099	0.00201569	24	3	3	1.01155	3.89226	5.3465	3.37603	2.9717	2.46171	2.28283	2.91192	5.4031	3.78518	4.9483	4.03575	3.94169	2.33318	2.41176	2.7107	5.97616	4.86235	3.13918	3.63545	2.96945	3.53532	2.62422	3.70612	4.44311
Sobic.001G464700	0.00451099	0.00201569	24	3	3	0.797334	2.24035	5.76684	1.91745	1.11258	0.127062	0.78985	0.961105	1.20242	2.19365	4.06974	3.42903	0.594962	0.280268	0.676357	0.629733	0.564081	3.15115	2.69821	1.23692	1.37781	0.500951	1.0733	0.706967	0.436071
Sobic.003G375900	0.00568138	0.00260144	24	3	3	10.5804	48.6199	90.9601	73.0618	39.3529	24.7337	40.2392	33.657	41.9003	61.425	92.577	95.4575	34.1421	25.6316	40.959	44.56	45.5199	43.5934	78.0777	70.1513	56.0168	22.6779	44.5279	41.2546	35.1463
Sobic.004G216600	0.00568138	0.00260144	24	3	3	4.14647	13.7859	13.4059	10.5179	10.8099	8.235	4.49283	6.93663	15.7156	11.7806	8.91419	13.7791	12.4598	7.64599	7.04369	8.57677	8.33053	12.6097	11.0778	8.66918	9.93458	8.20745	5.09983	7.36719	7.42533
Sobic.001G518800	0.00568138	0.00260144	24	3	3	2.56684	8.76107	11.6592	11.1634	4.02403	3.77278	1.3267	2.84005	2.76352	9.98001	9.30377	9.29671	7.09556	4.82541	8.28796	5.61148	3.3691	7.1599	9.47677	7.05164	2.87431	2.9316	2.1835	5.32816	4.77365
Sobic.002G260100	0.00568138	0.00260144	24	3	3	0.191046	1.41608	4.2018	0.987934	1.16848	0.666568	1.47985	1.1459	3.15396	1.74363	3.65828	3.78753	0.702266	0.735146	0.609844	0.825899	0.863094	4.77939	2.40633	3.44491	2.49792	0.365	0.79562	0.556315	1.22552
Sobic.002G297300	0.00713733	0.00334049	24	3	3	161.792	348.404	729.256	538.915	425.617	214.391	306.721	381.996	535.529	409.449	544.608	608.868	369.413	168.338	245.283	336.212	511.835	450.756	516.117	671.855	555.447	158.794	266.032	296.113	314.905
Sobic.004G312500	0.00713733	0.00334049	24	3	3	2.4161	5.92116	7.54213	3.5007	8.34584	1.9528	1.3734	2.46707	4.33605	3.68945	5.86499	4.0004	4.38647	1.57471	1.53927	2.08548	5.44121	4.26537	5.38897	1.13754	2.07782	1.63808	1.92744	4.31624	4.64209
Sobic.003G134600	0.00713733	0.00334049	24	3	3	0.399919	0.880172	1.50426	1.08041	0.637075	0.673406	0.514839	0.396782	1.34538	1.63199	0.914601	0.979695	0.970938	0.341745	0.427449	0.53056	0.809736	1.09479	1.22688	0.84107	1.03221	0.566891	0.691882	0.517755	0.457089
Sobic.002G267100	0.00713733	0.00334049	24	3	3	0.330507	1.17342	0.971902	1.01359	0.411553	0.288002	0.187542	0.280738	0.524135	0.560196	0.984064	0.981294	0.240678	0.444	0.354428	0.385416	0.303175	0.859232	0.893393	0.668846	0.309725	0.531455	0.506097	0.39136	0.640363
Sobic.010G227600	0.00713733	0.00334049	24	3	3	0.0778235	0.771616	1.1172	0.770059	0.837961	0.661557	0.455572	0.25448	0.56105	1.42161	1.27766	0.831997	0.213286	0.728282	0.568291	0.803301	0.734559	0.904427	1.0598	0.775772	0.441724	0.529053	0.214297	0.541093	0.458158
Sobic.006G193200	0.00891916	0.00426841	24	3	3	16.5522	15.7295	46.4691	53.3663	19.1409	7.99035	12.6374	24.8952	42.396	20.8596	56.5111	61.35	16.1958	7.17057	9.90352	24.6514	44.4003	33.6685	49.5201	75.6671	31.5611	7.7152	15.2578	18.0496	39.7569
Sobic.009G249100	0.00891916	0.00426841	24	3	3	13.8449	31.5041	30.4995	25.1304	29.2887	7.38929	7.90046	5.53398	9.739	29.8819	30.2442	29.8305	24.4599	4.71578	6.06881	7.22507	8.24616	31.3078	24.2157	22.8416	31.3892	3.56816	5.1052	4.72198	6.62392
Sobic.001G202600	0.00891916	0.00426841	24	3	3	12.0002	72.8081	117.658	57.1598	48.4695	23.4861	58.093	45.8474	54.128	84.8922	62.3808	90.2993	46.5665	15.9436	38.1665	21.7961	44.7895	106.224	53.3428	48.8464	70.2188	10.5523	42.7123	38.7013	24.4172
Sobic.007G213100	0.00891916	0.00426841	24	3	3	4.36186	4.25729	7.15275	6.18222	0.890521	0.984149	0.462147	4.40568	9.03847	4.00911	9.44291	7.36041	1.12385	0.542092	0.306368	6.06877	8.50971	4.65007	12.3254	10.7104	1.66028	0.878355	0.505314	3.01354	13.3919
Sobic.005G084000	0.00891916	0.00426841	24	3	3	0.123044	2.77829	3.71865	2.15327	2.27904	2.32014	1.50671	1.97926	1.78879	4.02288	3.04624	2.97898	1.70985	1.97426	1.68651	1.4431	1.90718	3.02985	3.35733	2.76328	3.04137	1.93882	2.25621	2.16755	1.91669
Sobic.002G220500	0.0111148	0.00542788	24	3	3	12.0946	40.5104	57.4304	41.829	32.3434	23.406	22.5076	27.4805	32.2064	34.9703	41.4607	47.6659	38.4437	31.2994	33.9663	33.8921	45.0053	27.4823	57.8198	46.1164	34.4056	26.0392	25.6225	43.3722	38.5535
Sobic.009G198000	0.0111148	0.00542788	24	3	3	0.876776	3.44904	5.77485	0.663811	0.089016	0.955731	0.101872	0.315533	1.34182	5.64152	5.90677	0.956271	0.0537151	0.60752	0.107705	0.221242	0.349605	7.14627	2.23818	0.793381	0.489581	0.230527	0.575009	0.288928	0.131308
Sobic.009G003600	0.0111148	0.00542788	24	3	3	0.262266	1.28019	1.67433	1.56897	1.80961	1.03965	1.23008	1.10568	1.60098	1.28254	1.81973	1.55721	1.53212	1.05722	0.581722	1.05785	2.39544	1.42494	1.69191	1.33953	1.19867	0.417801	0.916461	0.941017	1.58134
Sobic.010G217700	0.0137991	0.00686991	24	3	3	0.110205	0.222673	0.504184	0.272256	0.116402	0.0315957	0.196262	0.173684	0.418289	0.51305	0.999887	0.63408	0.177403	0.25535	0.35713	0.069545	0.493139	0.587826	0.697271	0.68056	0.402774	0.115677	0.162659	0.281068	0.557255
Sobic.002G108500	0.0170858	0.00865516	24	3	3	0.135282	1.53682	0.726658	0.754516	0.683803	0.606054	0.210686	0.424465	0.282235	1.66826	1.00569	0.462947	1.14078	0.481986	0.425112	0.45896	0.485604	0.882229	0.908692	0.679664	0.434278	0.236295	0.193086	1.08199	0.473447
Sobic.002G347500	0.0081197	0.00380445	26	3.5	3.23077	0.28536	0.382621	0.601882	0.561384	0.360027	0.130202	0.404687	0	0.184822	0.613058	1.07773	0.81716	0.304834	0.191464	0.228815	0.1434	0.0963374	1.16264	1.21656	1.04116	0.45678	0.285337	0.33473	0.147901	0
Sobic.005G004500	0.000109471	3.06885e-05	27	3.75	3.33333	90.3589	152.372	301.998	254.697	156.532	52.3554	50.1492	43.396	29.0876	110.666	178.522	257.953	188.181	45.5821	44.7421	20.5744	9.81093	178.469	184.129	133.213	291.257	43.5248	63.2485	33.0423	11.9715
Sobic.007G078800	0.00568138	0.00260144	27	3.75	3.33333	0.50239	1.17782	2.14151	1.51209	1.26659	0.801603	1.57625	0.708708	0.541842	0.898653	1.42523	2.48679	1.39415	0.610431	0.898104	0.693671	0.216552	1.22031	1.21879	2.52815	2.10397	0.835578	1.76623	0.679633	0.336866
Sobic.K024700	0.0111148	0.00542788	27	3.75	3.33333	0.193097	0.467116	1.04408	1.23103	0.596619	0.645449	0.35277	0.615397	0.234902	0.519377	0.715937	1.06008	0.884926	0.189358	0.198227	0.109312	0.147096	0.654272	0.969907	0.587001	0.919051	0.627687	0.656695	0.331486	0.194645
Sobic.001G510100	0.0170858	0.00865516	27	3.75	3.33333	0.25412	0.650874	0.44483	0.523145	0.199353	0.190136	0.0812233	0.0833575	0.0217758	0.521943	0.256589	0.34087	0.403754	0.314754	0.482456	0.125954	0.0500517	0.15335	0.346524	0.358453	0.443259	0.261059	0.0631164	0.220327	0.0306162
Sobic.007G125800	0.0170858	0.00865516	27	3.75	3.33333	0.20269	0.615634	0.534216	0.361479	0.286647	0.0420936	0.127855	0	0.123498	0.119276	0.186754	0.347218	0.527587	0.199112	0.0863214	0.0694231	0.0964768	0.142955	0	0.116547	0.375119	0.271692	0	0	0
Sobic.004G025500	0.00101826	0.000389368	21	3	3.42857	0.154254	0.676531	0.760155	0.44313	0.378918	0.328882	0.53742	0.33923	0.700268	0.774269	0.414258	0.206409	0.153998	0.423171	0.658225	0.81499	1.39921	0.392276	0.139679	0.343028	0.105178	0.360179	0.546439	1.03694	0.241867
Sobic.001G518700	0.00891916	0.00426841	21	3	3.42857	0.139562	0.658154	0.658385	0.602627	0.617939	0.223475	0.396909	0.461014	0.636943	0.467658	0.48255	0.280509	0.209725	0.0822327	0.44703	0.984508	0.911811	0.610571	0.475276	0.757332	0.403349	0.490028	1.08627	0.860322	0.441121
Sobic.001G422000	0.0137991	0.00686991	21	3	3.42857	0.281648	0.634959	0.635614	0.232904	0.199155	0	0	0	0.306711	0.565204	0.388802	0	0.101174	0.317734	0.14377	0.118986	0.559551	0.251184	0.183535	0.0751216	0.0689115	0	0.238065	0.240442	0.211871
Sobic.006G244100	0.0170858	0.00865516	21	3	3.42857	0.0488299	0.196071	0.0690559	0	0.113595	0	0	0.0564982	0.272133	0.171938	0.0295688	0	0	0.000210226	0	0.13607	0.45594	0.0636761	0	0	0.0262039	0	0.0905254	0.0914294	0.00088001
Sobic.002G098100	5.16426e-07	3.55832e-08	27	4.5	4	1.14781	2.13118	2.14699	2.7339	1.98894	1.52479	0.29679	0.203418	0.523735	1.54956	1.9465	2.36534	4.67752	2.12813	1.31641	0.884058	0.77706	0.869961	1.50838	3.41658	3.15287	2.53068	1.44829	1.04506	0.584167
Sobic.006G161800	4.42869e-06	6.21561e-07	27	4.5	4	1.20265	1.61206	5.67489	5.68044	6.86902	1.15111	0.318273	0.283149	0.440156	1.1179	2.20199	8.18402	4.828	0.617913	0.379855	0.393284	0.152203	0.472282	2.28168	6.49239	13.4181	1.03804	0.637172	0.836921	0.199968
Sobic.008G014800	6.24065e-06	9.59374e-07	27	4.5	4	4.51379	12.6954	13.9672	15.6563	18.396	11.389	9.27283	6.2608	3.48494	11.6453	14.4955	16.2041	16.3555	11.4383	9.78794	7.47159	3.12888	7.84224	16.7027	13.141	19.747	13.0637	9.80474	8.94398	5.18983
Sobic.001G262800	8.77827e-06	1.46482e-06	27	4.5	4	6.20372	10.5742	10.0326	13.2396	13.5535	5.8986	4.30157	1.42752	1.80082	6.51641	7.84457	11.4002	11.5027	6.6142	4.14391	3.23903	0.640003	5.22885	9.99234	10.4654	12.9106	6.21424	6.22645	2.9518	1.0178
Sobic.003G209300	8.77827e-06	1.46482e-06	27	4.5	4	0.344477	0.366354	1.44073	4.11536	1.57997	0.311667	0.138386	0.107158	0.14747	0.570688	1.96287	3.66759	1.60531	1.0312	0.518445	0.514887	0.115302	0.120772	1.52223	2.38387	1.8389	0.750917	0.801248	0.289018	0
Sobic.001G217500	1.22385e-05	2.21339e-06	27	4.5	4	1.06017	2.57663	2.76844	2.53305	3.79696	2.64553	0.805486	0.68855	1.08558	2.4122	2.37859	3.16822	3.32696	2.72319	1.20706	0.707609	0.643159	2.13817	2.17871	2.91435	3.88338	3.158	1.24921	1.03738	1.12169
Sobic.003G326600	1.22385e-05	2.21339e-06	27	4.5	4	1.00725	1.03202	1.63475	4.37693	3.77641	1.39011	1.26696	0.150932	0.381446	0.728014	2.6857	3.88251	3.87123	1.23803	0.827935	0.282029	0.270671	0.765481	1.8644	2.77473	4.22347	1.41022	1.04794	1.11269	0.251095
Sobic.001G055400	1.22385e-05	2.21339e-06	27	4.5	4	0.276844	0.668439	1.12574	0.749773	0.72749	0.718766	0.466513	0.289163	0.478849	0.46063	0.670675	1.3053	0.790674	0.574087	0.605234	0.424146	0.311764	0.602079	0.699233	1.03395	1.0419	0.662544	0.687493	0.68382	0.356823
Sobic.001G466900	1.69471e-05	3.31124e-06	27	4.5	4	2.74797	6.1291	11.3204	12.7529	8.28654	7.51984	6.23272	4.91817	4.1116	7.51855	11.643	12.8161	8.88892	7.56858	7.20514	5.48456	3.28892	6.83809	11.7814	11.8521	9.63585	7.73033	8.07662	5.5291	3.99817
Sobic.001G126500	1.69471e-05	3.31124e-06	27	4.5	4	0.953417	1.11832	5.25466	8.20401	4.13396	2.3105	0.965561	0.373836	0.514469	0.711045	5.28255	7.16514	4.20026	1.59888	1.53737	0.898129	0.301685	0.631995	4.04062	6.14284	7.80235	1.42892	1.2978	0.50414	0.26654
Sobic.010G178200	2.33148e-05	4.90618e-06	27	4.5	4	10.1996	34.1931	37.0101	38.3298	44.2287	29.6043	24.3575	17.3253	16.094	34.6907	36.022	45.3895	47.512	24.6296	26.5945	15.3881	14.9983	30.5322	30.9345	37.109	44.7066	27.643	26.7497	26.5502	15.2724
Sobic.009G259100	3.2215e-05	7.20235e-06	27	4.5	4	11.6646	33.267	33.9026	55.5695	47.9997	45.4346	27.4348	23.8742	13.646	37.6153	55.9105	57.2605	56.6389	56.6282	32.657	21.304	8.8048	34.9233	49.9713	55.2813	72.2128	69.8916	42.4536	27.4076	10.903
Sobic.007G223000	3.2215e-05	7.20235e-06	27	4.5	4	0.618619	5.88087	5.14126	8.62617	6.48596	5.6111	5.79619	3.79518	3.6125	6.25606	7.01524	8.65958	7.75292	6.25084	6.23782	4.40694	3.53642	5.04688	6.44605	7.4195	7.39289	7.12056	4.99986	5.14866	4.23522
Sobic.001G239300	6.00002e-05	1.51163e-05	27	4.5	4	0.0981797	0.421629	0.458885	0.454853	0.446132	0.413558	0.320038	0.150617	0.23395	0.277013	0.365583	0.427322	0.654982	0.30394	0.286769	0.262251	0.183432	0.303637	0.381088	0.488539	0.550417	0.512785	0.232036	0.311475	0.208381
Sobic.001G044400	0.000146676	4.32143e-05	27	4.5	4	0.056095	0.145079	0.242002	0.266008	0.151641	0.164522	0.146106	0.0565661	0.0778457	0.172144	0.236834	0.283966	0.346665	0.151206	0.191584	0.0452994	0.0608651	0.0637526	0.279518	0.314597	0.288605	0.224984	0.241705	0.0924849	0.0806618
Sobic.008G081500	0.00019567	6.03976e-05	27	4.5	4	2.72892	3.53877	1.86137	10.2574	11.9605	2.62989	0.61459	0.380721	0.785917	4.92416	5.05605	15.1154	14.8096	4.01455	2.00315	0.30489	0.204828	1.55545	3.08628	3.07987	3.77438	3.18332	0.813357	0.641781	0.441105
Sobic.003G099000	0.00019567	6.03976e-05	27	4.5	4	0.0999651	0.206528	0.516852	0.449793	0.546559	0.241586	0.175531	0.181227	0.166269	0.321718	0.442618	0.5927	0.534757	0.113035	0.2192	0.241885	0.0325	0.221272	0.335794	0.381783	0.672427	0.269386	0.241979	0.211809	0.0646063
Sobic.008G034300	0.000260606	8.38022e-05	27	4.5	4	0.20265	0.115661	0.372295	2.66782	1.59964	0.442781	0.222785	0.202984	0.235215	0.463296	0.724433	2.90244	1.42828	0.475922	0.556503	0.216739	0.21841	0.228772	0.43146	4.61034	3.2009	0.560349	0.730017	0.354937	0.144725
Sobic.009G241300	0.000345492	0.00011546	27	4.5	4	0.138835	0.382218	0.10871	4.11238	3.17529	0.40052	7.38e-05	0.088941	0.132042	0.0676672	0.418932	1.87141	4.48172	0.381247	0.215154	0.071226	0.0957005	0.151103	0.329596	1.03427	2.06255	0.45328	0.237512	0.144292	0.126828
Sobic.002G261000	0.000408836	0.000136728	27	4.5	4	1.26919	2.60817	0.932449	2.63087	2.24964	0.813574	0.262722	0	0.0699917	1.3156	1.59705	3.34214	3.60174	0.598184	0.0984251	0.407291	0.0547243	3.26726	1.38213	1.79999	3.30239	0.842395	0.597592	0.329215	0
Sobic.008G153400	0.000455324	0.000157996	27	4.5	4	5.69928	13.7151	23.0496	24.4088	21.7276	17.7053	16.3254	13.6676	11.7799	17.5674	24.169	26.8687	20.0982	14.988	19.6572	13.4856	10.0134	12.7491	21.8385	25.5187	23.3009	17.5031	19.084	16.9848	11.5121
Sobic.001G075800	0.000455324	0.000157996	27	4.5	4	0.287864	0.563645	0.659991	1.22168	1.37136	0.661281	0.309688	0.299754	0.508443	0.410501	0.594946	0.752217	1.18388	0.448713	0.409386	0.384081	0.290282	0.709459	1.03677	0.517371	1.86307	0.725647	0.41625	0.355917	0.384698
Sobic.006G091700	0.000597728	0.000214775	27	4.5	4	2.04495	6.62872	5.57174	6.14766	5.74154	4.02719	2.20346	2.60875	3.92771	4.4986	5.50018	6.27066	10.351	4.75834	3.03182	4.25134	1.73576	3.61361	5.89583	4.09085	6.01181	6.81786	3.76517	1.84075	3.40624
Sobic.003G022400	0.000597728	0.000214775	27	4.5	4	0.413255	0.663122	0.991386	0.998089	0.917347	0.406955	0.541837	0.129003	0.327205	1.01317	1.07161	0.944002	1.08114	0.731348	0.472852	0.134047	0.035115	0.542673	0.971017	0.661061	1.00683	0.801714	0.369414	0.239091	0.236419
Sobic.010G185600	0.000780115	0.000290087	27	4.5	4	3.86836	9.22575	6.90366	9.29387	12.2912	8.05719	2.97018	2.09084	2.8774	8.45362	7.17522	7.19701	8.72554	6.05211	3.98974	2.00927	2.26582	6.36249	6.27236	6.52398	8.90772	6.85016	3.49321	3.59263	2.85371
Sobic.002G298700	0.000780115	0.000290087	27	4.5	4	0.266011	0.616165	0.786735	1.00897	0.725295	0.711398	0.36575	0.308961	0.425189	0.430944	0.296941	0.82246	0.981797	0.495932	0.398612	0.371508	0.335609	0.435266	0.604275	0.755015	0.812014	0.494565	0.440035	0.503112	0.44057
Sobic.006G227600	0.000780115	0.000290087	27	4.5	4	0.205856	0.106834	0.446671	0.956844	1.13745	0.0881477	0.156557	0.121228	0.25025	0.737854	0.380675	1.16176	0.913501	0.531467	0.175956	0.135212	0.0652209	0.068315	0.91266	1.10327	1.29896	0.695059	0.20976	0.261574	0.0864343
Sobic.006G050000	0.0027888	0.00119135	27	4.5	4	0.986032	9.36334	15.6418	18.6157	15.136	14.1645	9.07918	9.73144	9.62091	8.98924	17.1051	18.6931	14.0736	13.3132	11.527	10.5843	9.07737	8.82465	15.9377	18.1254	15.3498	14.6435	11.2077	11.6032	8.57329
Sobic.004G235400	0.0027888	0.00119135	27	4.5	4	0.22934	0.374925	0.455735	0.515711	0.352785	0.191375	0.0566495	0.350928	0.120736	0.133495	0.413237	0.540488	0.657145	0.234516	0.148561	0.175644	0.0471997	0.247195	0.352208	0.377035	0.406902	0.363283	0.515424	0.141974	0.37531
Sobic.006G272600	0.00355626	0.00155376	27	4.5	4	1.00184	3.634	1.5723	3.55906	4.31423	2.02942	1.42619	1.21584	1.79351	3.03084	2.78452	4.37173	6.20872	2.92077	1.4663	2.74013	1.20289	3.65515	2.63757	4.14029	5.28102	3.04249	1.7357	1.67359	1.34367
Sobic.001G384700	0.00355626	0.00155376	27	4.5	4	0.263748	0.139339	0.910987	0.808597	0.670972	0.60241	0.56778	0.405261	0.357303	0.287488	0.780237	1.65831	0.736189	0.348692	0.642218	0.562142	0.103758	0.17464	0.683729	1.28045	1.0239	0.57221	0.697822	0.337799	0.186648
Sobic.004G141100	0.00408093	0.00178473	27	4.5	4	0.363899	0.443358	0.588734	0.580801	0.645632	0	0.287098	0.0741037	0.0509904	0.338273	0.698089	1.01451	1.36243	0	0.215114	0.237376	0	0.793423	0.411918	0.861733	1.54662	0.283247	0.474936	0.159893	0.158505
Sobic.004G269100	0.00451099	0.00201569	27	4.5	4	0.268785	1.85337	3.28977	2.09347	2.00223	2.65828	2.1068	1.24087	1.2966	1.71335	3.10048	4.15334	2.00637	2.35877	2.03378	1.44273	1.36112	1.76129	2.78201	2.83909	2.28095	2.1911	2.13544	1.76278	0.955039
Sobic.006G074900	0.00451099	0.00201569	27	4.5	4	0.0655156	0.513293	0.697278	0.556714	0.549175	0.517241	0.475914	0.464061	0.282056	0.41567	1.08859	0.934788	1.02298	0.511801	0.554694	0.8973	0.191186	0.492252	0.814462	1.01641	1.03968	0.580164	0.481121	0.488077	0.155772
Sobic.003G243500	0.00568138	0.00260144	27	4.5	4	0.0538521	0.153837	0.0735189	0.651251	0.520151	0.0874721	0.0776787	0	0.0827773	0.132479	0.207689	0.443394	0.577751	0.128628	0.116405	0.317264	0.129442	0.0752071	0.242138	0.729876	1.1022	0.306547	0.192752	0.105499	0.00116022
Sobic.005G177000	0.00713733	0.00334049	27	4.5	4	0.676298	3.60999	4.48908	4.89359	4.92292	2.80406	2.72727	2.75456	2.65356	2.79426	5.76649	5.78236	3.62636	4.5161	4.17578	4.11771	2.86511	3.41497	5.89784	4.08525	6.21751	5.14741	4.41355	3.16987	2.22583
Sobic.002G060400	0.00713733	0.00334049	27	4.5	4	0.0797807	0.502255	0.163238	0.54431	0.286422	0.233063	0.173595	0.106843	0.220554	0.284505	0.33636	0.804496	0.691163	0.578477	0.38769	0.213905	0.201185	0.210729	0.362942	0.621224	0.222992	0.61258	0.370914	0.115267	0.0380888
Sobic.003G104600	0.0111148	0.00542788	27	4.5	4	12.7134	47.294	14.0421	28.4827	18.7375	12.216	5.17545	3.08713	4.92934	24.6855	30.2753	18.4383	73.4241	13.6448	7.57999	5.57198	3.18964	14.1712	40.6952	5.16399	24.1791	12.7029	8.73701	4.41664	3.94156
Sobic.006G152100	0.0111148	0.00542788	27	4.5	4	0.891287	1.67119	2.15088	2.45197	2.62084	0.853034	2.02007	0.391056	1.34542	1.48759	1.22797	2.31994	1.33143	1.25439	1.13519	0.939499	0.420775	0.881475	2.17375	0.988584	3.62744	3.23859	2.08859	1.26567	0.557635
Sobic.001G285100	0.0111148	0.00542788	27	4.5	4	0.0610413	0.167825	0.104999	0.230845	0.0986971	0.0713868	0.047679	0	0.0506665	0.0186736	0.102764	0.179211	0.0835666	0.104975	0.106874	0.058967	0.0924339	0.0414939	0.0648609	0.186143	0.102453	0.0938161	0.0917631	0.0794388	0.0349996
Sobic.002G243200	0.0137991	0.00686991	27	4.5	4	30.6665	64.8389	44.1053	55.5586	77.3742	32.193	21.4699	17.0101	14.6005	46.4342	36.8367	37.4328	58.9638	32.2579	23.5392	16.7515	10.7604	46.8043	39.0329	27.2241	50.6096	27.7107	22.9587	21.9656	13.644
Sobic.002G065000	0.0137991	0.00686991	27	4.5	4	12.6515	80.5716	73.1271	70.2588	99.2927	66.567	67.9034	45.9819	32.858	67.6726	73.4258	81.1167	89.5998	51.739	53.7169	36.5404	28.0717	69.2835	52.2225	41.6401	109.215	54.6523	55.3079	40.1008	29.2502
Sobic.009G001900	0.0137991	0.00686991	27	4.5	4	3.16939	15.6273	14.0533	15.824	16.5583	13.6929	11.3418	6.70345	8.55641	13.6408	13.9831	13.2819	16.3688	11.3252	10.7496	9.8613	7.69687	13.5322	11.923	10.5561	15.2381	11.8729	10.6677	11.7017	7.91852
Sobic.004G215500	0.0155788	0.00776253	27	4.5	4	0.0940135	0.109004	0.155881	0.299871	0.128209	0	0.0411751	0	0.0438778	0.242573	0.168056	0.203699	0.390796	0.0681821	0.0755027	0.204264	0.0343066	0.0718683	0.0787689	0.290164	0.295752	0.0812458	0.0340573	0.206385	0
Sobic.006G097500	3.38776e-08	6.28693e-10	24	4.5	4.5	126.994	211.845	348.565	337.972	167.883	24.9299	9.36283	13.1072	34.1836	235.118	311.771	280.604	136.724	21.2902	11.1995	4.74774	16.1784	224.423	332.572	265.818	179.987	21.503	9.17349	10.2683	16.8025
Sobic.006G125000	5.04079e-08	1.1842e-09	24	4.5	4.5	62.6203	99.0376	129.424	129.843	76.8654	12.2273	1.78145	5.78053	19.255	107.248	156.146	134.174	79.5295	5.97005	0.699175	1.78855	8.76433	104.535	141.105	135.437	96.7604	7.86715	1.68399	0.850406	7.11886
Sobic.002G412800	7.54921e-08	2.18486e-09	24	4.5	4.5	48.7197	97.3961	131.284	125.018	73.4484	24.1492	16.9813	20.4214	32.8544	109.421	166.743	133.684	82.3401	28.9719	22.749	14.8189	22.5208	94.8478	169.174	132.976	82.7135	27.4542	16.608	18.1454	29.0577
Sobic.006G158700	7.54921e-08	2.18486e-09	24	4.5	4.5	36.1488	72.1646	132.334	128.528	52.0007	9.84395	6.10987	10.1901	15.0753	72.7648	150.007	135.122	70.8757	10.3508	9.40241	7.98559	9.98555	65.6268	158.062	131.525	57.6594	14.1888	7.85264	11.7788	13.1815
Sobic.002G132400	1.12089e-07	3.95324e-09	24	4.5	4.5	78.8454	197.157	298.296	204.101	103.122	61.3105	50.688	54.6738	113.744	247.262	362.172	258.696	118.362	58.777	46.8728	41.4358	84.6945	289.496	303.658	259.092	134.6	62.8942	45.6786	40.9774	64.3183
Sobic.006G131800	1.12089e-07	3.95324e-09	24	4.5	4.5	58.2178	107.585	228.232	209.55	58.5549	2.75349	1.66867	7.66351	28.1997	124.169	234.828	221.869	59.8087	2.19588	1.38283	2.70089	12.3517	140.166	234.59	254.308	98.6378	2.89776	2.02852	1.47086	7.87843
Sobic.002G314500	1.12089e-07	3.95324e-09	24	4.5	4.5	3.03569	5.83579	9.57877	7.25832	4.12901	2.2021	0.839259	1.54268	2.9972	6.65772	7.90871	7.52122	4.47682	1.89872	1.49947	1.38508	2.50419	7.27141	7.9981	8.68189	5.84954	2.03192	1.07033	1.33357	1.79534
Sobic.001G473500	1.12089e-07	3.95324e-09	24	4.5	4.5	2.5463	2.71801	4.71396	4.44585	2.67056	0.663479	0.626773	0.725856	2.31978	2.68005	4.90696	4.29506	2.47061	0.758884	0.440042	0.78755	2.14765	3.72079	4.76399	5.19181	4.10354	1.01369	0.652817	0.781616	1.56356
Sobic.002G288300	2.43644e-07	1.22589e-08	24	4.5	4.5	1564.24	2583.38	5619.61	3916.73	1725.56	46.963	25.7696	161.545	559.349	2721.08	4818.66	4392.48	1420.24	33.7936	17.9286	40.4618	196.598	2978.2	4275.27	4772.35	3102.79	33.1094	24.7846	34.7972	102.84
Sobic.002G339200	2.43644e-07	1.22589e-08	24	4.5	4.5	779.5	1420.06	3026.63	1424.18	642.449	17.4045	10.1795	94.6145	487.514	1507.93	2438.81	2080.62	571.258	15.0355	7.70855	23.577	311.445	1723.59	2145.93	2623.34	1535.92	10.5249	6.71374	12.8976	126.566
Sobic.002G289100	3.56942e-07	2.105e-08	24	4.5	4.5	841.515	1376.33	3109.1	2019.42	903.418	23.0215	14.694	95.7898	324.379	1436.69	2690.97	2353.52	760.34	16.2921	10.0406	25.0805	125.875	1592.08	2272.84	2535.87	1609	14.779	11.0041	17.0402	60.7401
Sobic.007G207800	3.56942e-07	2.105e-08	24	4.5	4.5	76.7446	144.32	253.728	161.04	103.619	37.5703	15.4161	52.5067	123.508	161.961	232.33	182.965	103.575	16.097	7.67218	47.8003	102.554	171.248	209.506	190.321	147.555	19.7028	13.5808	31.128	73.2005
Sobic.007G136900	5.16426e-07	3.55832e-08	24	4.5	4.5	2750.54	3111.16	6490.36	4435.08	3047.53	258.937	88.9523	545.234	2582.07	3629.64	5917.55	5207.94	2848.2	141.799	49.9218	334.193	2179.07	4187.35	5164.05	6315.53	4988.59	204.688	71.172	183.051	1287.28
Sobic.009G062400	7.50296e-07	5.92614e-08	24	4.5	4.5	33.6431	71.8053	188.625	133.829	51.238	24.2268	23.8967	28.9027	46.4378	87.1873	189.938	155.481	50.0844	26.8235	22.1847	25.0373	32.1251	98.0487	183.391	162.839	69.4426	22.563	26.8913	25.4625	25.5961
Sobic.001G377300	7.50296e-07	5.92614e-08	24	4.5	4.5	20.6131	36.617	47.7312	50.4118	22.6696	16.8282	3.26324	7.4657	23.6702	34.0362	51.5755	40.6475	16.6981	9.48702	5.33466	9.33598	23.883	39.9998	49.1253	77.9028	40.1928	12.8413	8.83353	4.58478	20.391
Sobic.007G151400	7.50296e-07	5.92614e-08	24	4.5	4.5	5.64888	18.7893	20.0407	21.8466	11.1462	7.94597	6.05738	5.04607	7.06135	19.8948	24.2297	19.056	13.0441	6.49251	5.93074	4.39573	5.5745	14.3183	28.3615	15.1799	10.4365	6.20319	4.57026	5.12497	4.93114
Sobic.001G038400	7.50296e-07	5.92614e-08	24	4.5	4.5	1.19109	3.05371	4.78696	3.39351	2.66771	0.635299	0.674013	1.70906	2.5446	3.34181	4.57856	4.3608	2.0039	0.496891	0.438783	0.870237	3.24423	4.16965	5.27162	4.57691	3.20146	0.60941	0.376175	0.798485	1.88053
Sobic.001G521100	1.07535e-06	9.73061e-08	24	4.5	4.5	16.1471	23.9313	36.12	30.4683	21.7527	1.98391	1.72858	7.63288	20.4589	29.5624	36.1217	30.9417	14.6448	2.0501	1.02456	5.01986	20.4885	27.7496	30.6802	41.3241	28.9075	1.88161	1.6108	4.09421	12.5854
Sobic.007G220700	1.07535e-06	9.73061e-08	24	4.5	4.5	5.33127	8.89463	12.0346	12.5938	8.16998	3.1109	1.66513	3.16483	5.6453	6.73761	10.5515	8.74578	6.30837	1.34879	1.475	3.84863	4.49138	6.90262	9.0495	6.54868	5.82058	1.41878	1.19853	2.34047	6.22621
Sobic.004G154400	2.19352e-06	2.52076e-07	24	4.5	4.5	96.5794	130.938	179.429	196.65	137.871	10.7847	6.2651	16.4389	32.8695	134.749	183.997	157.869	108.697	4.49338	3.86285	12.5605	18.4253	122.476	147.559	149.351	121.208	5.94486	5.73845	6.06724	15.3303
Sobic.001G308800	2.19352e-06	2.52076e-07	24	4.5	4.5	15.7132	41.7885	51.1653	52.1616	48.5484	30.973	25.8159	26.3266	33.1362	46.3417	53.1875	47.6458	45.8752	27.3189	27.2148	28.5836	35.6685	39.1164	42.5692	42.7843	37.9961	26.8239	26.8116	26.2855	29.788
Sobic.003G186300	2.19352e-06	2.52076e-07	24	4.5	4.5	10.1279	16.6551	33.7582	20.7267	14.0745	2.20336	2.17845	6.40373	15.082	16.2246	22.7517	21.3823	10.6432	2.19887	1.54526	3.26938	14.924	19.5464	21.5121	24.795	20.4938	2.66309	1.5307	3.60584	7.05627
Sobic.003G037300	2.19352e-06	2.52076e-07	24	4.5	4.5	5.79633	23.9807	39.3539	33.5668	13.2261	6.96511	7.62188	5.68562	7.09736	27.5056	43.1934	37.3956	12.0741	5.61672	5.83046	3.01895	7.34791	34.1641	44.773	42.9321	19.6342	6.73226	5.04248	4.10039	4.76247
Sobic.003G347600	2.19352e-06	2.52076e-07	24	4.5	4.5	0.952374	2.94127	5.25744	2.56455	2.74863	1.59441	0.630773	1.04052	2.05948	3.64876	6.37477	3.54296	2.28278	1.36185	1.44107	0.865389	2.37081	2.44802	5.00415	2.87089	2.34618	1.70354	1.01402	0.931741	1.29077
Sobic.003G166200	3.13004e-06	3.98172e-07	24	4.5	4.5	32.4918	120.292	115.568	62.9615	29.139	5.98007	1.77424	5.05919	23.6448	136.627	121.639	84.0133	27.3755	3.49062	1.80213	2.26048	11.2617	159.385	108.347	83.9963	43.8622	3.70732	1.3338	1.60363	10.7615
Sobic.008G008300	3.13004e-06	3.98172e-07	24	4.5	4.5	7.17942	20.106	38.8294	21.5802	14.1526	8.42772	7.36454	6.46674	9.83192	20.7492	31.2851	25.8677	12.5339	9.3705	7.37126	5.35025	9.98351	21.6009	28.5796	30.4649	19.9033	8.07273	8.75804	7.24598	6.55097
Sobic.010G111900	3.13004e-06	3.98172e-07	24	4.5	4.5	1.88817	3.16768	3.75717	3.62952	2.66173	0.856004	0.64852	0.959242	1.83014	3.81487	4.17595	3.74074	3.19539	0.676002	0.738332	1.08502	1.52476	5.45469	4.06641	3.92774	3.38748	0.778697	0.396059	0.964316	1.30568
Sobic.002G056100	3.13004e-06	3.98172e-07	24	4.5	4.5	0.279912	0.671894	2.30694	1.60194	0.376321	0.212308	0.0580116	0.134762	0.139094	1.20638	2.99747	2.12169	0.321179	0.132085	0.0543331	0.0359735	0.0120837	0.999897	1.66052	1.43084	0.614611	0.157392	0.0719751	0.0848891	0.0640557
Sobic.009G165200	4.42869e-06	6.21561e-07	24	4.5	4.5	10.1975	17.0577	28.5445	17.91	12.0054	2.04335	1.314	3.48852	15.5361	15.7753	28.9583	26.7358	10.8144	1.0617	1.10128	3.10409	11.9329	16.1628	21.7257	20.3815	17.7398	1.63615	1.55265	2.24769	9.87998
Sobic.005G072500	4.42869e-06	6.21561e-07	24	4.5	4.5	6.48766	13.5665	29.8008	19.2363	9.19395	8.99122	4.50327	4.50696	4.45258	12.9119	32.9039	21.7669	8.3737	7.54656	4.39552	3.01832	5.37921	14.0288	26.4164	20.548	13.9401	5.73739	4.3445	3.66545	3.66461
Sobic.002G125000	4.42869e-06	6.21561e-07	24	4.5	4.5	1.06983	1.71656	1.79564	2.18639	1.51818	0.217279	0.13309	0.282672	0.626852	2.67814	3.4434	3.61024	1.24892	0.276491	0.199392	0.432454	0.56173	2.63967	2.24625	3.57365	2.51706	0.397972	0.125059	0.228588	0.757182
Sobic.006G205200	6.24065e-06	9.59374e-07	24	4.5	4.5	2.36433	13.1749	18.2626	22.2357	11.8947	12.3084	9.83123	9.03791	14.9665	12.7348	19.0547	15.6656	12.8147	11.5272	12.4449	12.0414	12.4141	14.2165	20.0339	17.5953	12.6757	11.9887	8.73784	10.1004	12.3389
Sobic.008G132100	6.24065e-06	9.59374e-07	24	4.5	4.5	2.31665	3.72213	9.4804	5.57441	2.28814	0.445886	0.144765	0.498451	1.70558	5.28867	8.51121	6.861	2.18909	0.805961	0.532372	0.335082	1.0029	5.27066	6.04581	8.30063	6.10659	0.334162	0.520526	0.900433	0.967403
Sobic.003G209900	8.77827e-06	1.46482e-06	24	4.5	4.5	4105.02	3374.91	10225.9	7430.43	3266.69	180.965	54.6951	560.486	3280.13	3888.42	8065.85	8545.98	3113.67	146.699	42.4265	233.48	2883.56	4847.21	7889.25	12884.5	8598.32	210.539	81.5742	126.977	1521.58
Sobic.010G245200	8.77827e-06	1.46482e-06	24	4.5	4.5	157.198	507.968	689.715	500.934	362.07	213.898	175.1	213.379	248.721	520.493	636.652	509.413	345.612	153.474	165.351	182.169	217.922	516.242	566.681	519.601	432.869	162.177	165.551	185.975	176.233
Sobic.003G021800	8.77827e-06	1.46482e-06	24	4.5	4.5	1.49425	3.72836	5.63039	3.0672	1.71108	0.799466	0.439194	0.620166	1.46147	4.69736	4.97791	4.87654	1.90359	0.687914	0.554303	0.412151	1.38793	7.38425	2.92048	2.88533	2.67597	0.838811	0.50869	0.904573	0.789308
Sobic.001G065800	1.22385e-05	2.21339e-06	24	4.5	4.5	57.2025	96.0735	156.714	164.673	84.7969	21.2972	15.1769	11.9314	29.0512	116.712	155.785	156.23	105.062	9.40676	13.5932	21.9389	19.3991	121.636	157.954	148.32	73.3828	11.4962	18.1311	9.72429	14.6212
Sobic.003G290100	1.22385e-05	2.21339e-06	24	4.5	4.5	4.998	14.627	17.5272	14.3843	9.61053	3.69015	4.49635	5.54712	5.64421	14.0527	19.7559	17.0197	11.7337	2.74475	4.11131	9.40436	4.19079	17.5917	17.8957	14.8883	9.60181	4.09771	3.93971	3.81989	5.92115
Sobic.010G117000	1.22385e-05	2.21339e-06	24	4.5	4.5	0.946134	2.09606	2.36926	2.73655	1.82862	0.934518	0.619473	1.19343	0.758024	2.23501	2.69874	2.46671	2.16409	0.614923	0.710642	0.147035	0.504589	2.37756	3.08448	2.19122	2.26954	0.612868	0.441276	0.445682	0.832984
Sobic.007G139300	1.22385e-05	2.21339e-06	24	4.5	4.5	0.823658	1.07435	2.78823	1.78358	0.780023	0.169255	0.27055	0.418995	1.15323	1.38136	1.97356	1.87037	0.682766	0.0500221	0.135144	0.260976	1.27737	1.62656	2.09902	2.37735	1.57623	0.238137	0.0994582	0.200903	0.564282
Sobic.002G338000	1.69471e-05	3.31124e-06	24	4.5	4.5	1709.18	2948.8	5414.67	3820.85	2847.9	465.469	629.686	1403.7	2982.2	3241.97	4406.74	3984.93	2349.55	257.101	387.367	1081.58	2648.51	3582.52	4021.94	4603.71	3793.47	233.412	430.164	930.059	1591.15
Sobic.006G066800	1.69471e-05	3.31124e-06	24	4.5	4.5	50.1796	196.893	138.268	109.278	98.0826	52.8808	30.2305	38.3133	54.0965	223.629	199.951	152.125	86.6577	40.1614	20.9507	33.9204	35.5898	212.477	142.768	135.054	128.041	31.0334	28.3201	33.9705	37.7693
Sobic.004G049400	1.69471e-05	3.31124e-06	24	4.5	4.5	14.7515	42.6094	32.6429	72.564	17.965	0	1.53288	1.18697	4.08374	37.9284	31.0605	36.8335	18.59	1.90373	1.14854	3.80221	3.19294	24.7487	68.9122	33.0071	7.98696	0.756161	0.633948	5.76251	5.92405
Sobic.003G308400	1.69471e-05	3.31124e-06	24	4.5	4.5	8.68832	24.2931	16.7878	18.3612	19.4581	7.17096	2.72914	3.98033	10.6854	25.2072	17.0168	16.9867	18.2849	8.0165	4.01421	4.84865	8.9275	24.609	19.8015	14.1145	11.9779	9.67523	3.41334	6.50136	12.7107
Sobic.008G157100	2.33148e-05	4.90618e-06	24	4.5	4.5	7.49755	10.0741	72.5982	49.6032	6.5436	0.744685	0.692237	2.7949	7.59912	12.6337	73.1588	72.8116	6.57542	0.381594	0.669213	1.56935	3.63867	17.4327	71.5237	103.82	19.1963	0.927613	0.808194	0.984939	2.86819
Sobic.009G221900	2.33148e-05	4.90618e-06	24	4.5	4.5	4.19915	11.8011	14.7597	20.8269	11.1039	6.53323	2.71572	5.8626	6.79645	8.87216	9.77166	14.6564	6.98617	5.3146	3.48384	4.23562	7.79228	10.6538	10.7447	19.3634	14.4808	4.91204	5.51355	6.46234	7.4918
Sobic.006G269700	2.33148e-05	4.90618e-06	24	4.5	4.5	3.59301	8.79365	7.21604	9.68739	4.39635	1.2552	2.05099	2.07151	3.99112	9.29857	10.5523	10.241	4.93705	1.4028	2.33853	2.26718	3.0881	5.48652	7.84717	8.37882	4.16334	1.36948	1.9546	2.49558	4.03703
Sobic.003G383900	2.33148e-05	4.90618e-06	24	4.5	4.5	3.48209	4.58987	9.71431	9.76471	7.27005	1.24951	2.49664	2.04065	3.62471	7.19719	11.4668	14.2627	5.41199	1.20581	2.44225	2.23627	2.42686	6.42392	7.89386	6.51629	3.736	0.889472	0.975164	3.24438	2.83333
Sobic.009G148600	3.2215e-05	7.20235e-06	24	4.5	4.5	0.331711	1.81664	2.3685	2.17752	1.74346	1.50138	0.75418	1.38034	1.60737	2.98897	2.97731	2.16325	1.95507	1.88144	1.51853	0.98007	1.74231	2.49158	2.75437	1.87609	1.40353	1.31903	1.36025	1.00233	1.66551
Sobic.001G325700	4.38775e-05	1.04792e-05	24	4.5	4.5	44.6441	158.849	211.941	154.623	77.3156	52.467	71.6442	71.3673	109.655	138.357	173.111	176.644	83.2415	60.3829	61.5485	55.1407	105.418	149.323	197.407	175.505	121.149	54.8181	52.5592	67.7461	80.5662
Sobic.003G016100	4.38775e-05	1.04792e-05	24	4.5	4.5	4.77552	10.0132	20.3198	9.23889	3.64501	0.103038	0.0919329	0.211811	3.30357	10.9013	16.4801	16.5655	4.18463	0.0380647	0.274906	0.282705	2.77288	14.8005	19.5605	21.4046	10.6752	0.152233	0.150835	0.0761704	1.20815
Sobic.003G381700	4.38775e-05	1.04792e-05	24	4.5	4.5	4.64484	38.2046	55.6841	49.6698	20.4483	14.8635	15.5256	14.5653	15.5493	37.2345	55.487	38.7381	21.8784	15.0146	15.693	12.0568	12.9552	37.3275	63.1957	38.8914	17.7794	15.127	13.4004	16.118	14.0348
Sobic.001G533300	4.38775e-05	1.04792e-05	24	4.5	4.5	3.87883	11.2287	9.80052	9.98411	9.18848	5.67443	4.11322	3.78596	4.49862	10.4074	8.44662	8.49807	8.26647	4.50298	4.45783	4.47489	4.84405	10.8258	9.3568	5.97881	6.55157	4.69805	4.00168	4.27401	4.88988
Sobic.003G229700	4.38775e-05	1.04792e-05	24	4.5	4.5	1.1037	2.74624	2.51939	3.06649	1.78969	0.958527	0.906625	1.04042	1.71343	3.27335	2.58128	2.01222	1.75576	0.78188	0.63049	0.579611	1.3389	3.45868	3.21386	2.13149	2.14092	0.931475	1.03941	0.707633	1.06483
Sobic.005G034000	6.00002e-05	1.51163e-05	24	4.5	4.5	11.9976	19.6727	39.2732	44.9905	21.2319	6.72787	8.76625	11.7301	17.7908	27.6948	38.8653	47.3382	18.3456	6.91102	10.656	11.4098	17.0017	20.7979	35.8479	41.4465	23.0807	6.41596	8.08016	13.4067	16.2383
Sobic.002G322200	6.00002e-05	1.51163e-05	24	4.5	4.5	6.52768	14.0152	24.9257	16.4296	8.42626	1.21586	1.78817	2.58883	3.8093	15.0243	40.5673	20.2925	7.95152	1.03363	1.84686	1.80663	1.14847	19.9475	28.8494	19.0569	9.25871	1.31865	1.44239	2.02271	1.81417
Sobic.009G234500	6.00002e-05	1.51163e-05	24	4.5	4.5	0.854053	3.82532	4.94661	2.18238	1.67953	1.77157	0.898985	0.974567	2.12036	2.71306	4.37183	3.90736	1.75387	1.04204	1.24613	1.28218	2.29581	3.44107	4.42843	4.48939	2.22774	1.06672	0.966655	0.713456	0.992648
Sobic.004G019100	6.00002e-05	1.51163e-05	24	4.5	4.5	0.652199	1.08681	1.34153	2.1876	0.777547	0.131506	0.0581946	0.0450624	0.248058	0.642807	1.02015	0.636236	0.232112	0.0297323	0.109713	0.072174	0.133814	0.318648	1.03021	0.260191	0.170559	0.0287962	0.0481347	0.0729232	0.0778935
Sobic.002G322100	6.00002e-05	1.51163e-05	24	4.5	4.5	0.0601599	0.49509	0.570672	0.377512	0.161317	0.138079	0.11329	0.107064	0.144116	0.630371	1.00145	0.371785	0.300474	0.0916112	0.0843809	0.0549273	0.107657	0.541627	0.382784	0.324081	0.0641755	0.114414	0.02749	0.0950573	0.114307
Sobic.004G238500	8.1218e-05	2.16249e-05	24	4.5	4.5	296.012	458.917	1089.19	794.629	610.35	73.3052	198.665	342.73	501.102	502.221	860.799	829.102	469.095	63.0202	147.313	265.903	516.154	531.591	815.899	824.257	730.931	54.9376	154.254	278.417	322.802
Sobic.005G127000	8.1218e-05	2.16249e-05	24	4.5	4.5	9.12613	30.8597	48.2398	33.0287	14.5471	19.1317	15.4172	16.4117	25.6035	31.5376	44.0542	31.196	15.213	17.831	13.985	12.7189	24.808	34.1891	39.1721	45.098	26.3132	16.0348	15.4948	12.8795	21.7418
Sobic.001G116400	0.000109471	3.06885e-05	24	4.5	4.5	37.1253	78.3344	126.218	51.8077	46.0653	6.20226	5.37538	4.27429	18.0155	79.7223	70.2957	73.1412	38.6716	2.95801	4.97437	4.60002	17.4461	79.3739	59.858	31.9827	46.9432	4.63453	3.57976	4.91551	10.2449
Sobic.002G199900	0.000109471	3.06885e-05	24	4.5	4.5	29.8853	46.4747	47.7291	57.2757	38.8792	3.77745	2.01271	8.13896	9.17509	31.6197	47.0367	65.8279	36.6727	3.51802	2.2621	10.4008	9.96866	39.3267	46.9531	42.9015	44.6558	4.19208	6.56665	6.07175	7.28458
Sobic.002G057600	0.000109471	3.06885e-05	24	4.5	4.5	4.98126	10.9154	17.5576	32.0188	6.57063	1.3718	0.850463	1.81405	2.6962	15.7889	40.6722	38.5771	20.5054	0.974679	0.847019	1.91761	0.70269	18.4007	20.478	39.8423	9.28003	1.69358	0.232528	0.861117	0.801306
Sobic.005G012900	0.000109471	3.06885e-05	24	4.5	4.5	0.168088	0.428144	0.372547	0.370792	0.371649	0.065993	0.028523	0.134835	0.149439	0.163946	0.465253	0.397307	0.148965	0.0479169	0.0436902	0.0353167	0.0679205	0.374675	0.185282	0.285943	0.363705	0.0562578	0.023974	0.0960405	0.0619521
Sobic.007G064800	0.000109471	3.06885e-05	24	4.5	4.5	0.0242305	0.0874022	0.156236	0.0801481	0.0342671	0	0	0	0	0.0389002	0.0535186	0.046666	0.0348167	0	0	0	0.0275079	0.0576259	0.0947384	0.0775537	0	0.0325725	0	0.0275808	0.036455
Sobic.001G322100	0.000146676	4.32143e-05	24	4.5	4.5	1.44418	3.42436	3.76396	4.65992	2.86475	1.72158	0.624858	1.66552	3.05502	5.80513	4.37097	5.37345	5.41886	1.07638	0.240555	1.63211	2.96138	4.37842	4.41651	2.62151	3.08627	2.02749	0.980343	0.931161	2.24423
Sobic.003G128700	0.000146676	4.32143e-05	24	4.5	4.5	0.32282	0.835059	1.3932	1.07205	0.611544	0.616158	0.378522	0.266434	0.806734	1.60363	1.4603	1.79308	1.37595	0.417864	0.318935	0.678093	0.595717	2.05546	2.135	1.54779	1.43519	0.456433	0.558148	0.290693	1.1106
Sobic.K041000	0.00019567	6.03976e-05	24	4.5	4.5	0.52273	0.560674	0.949339	0.991556	1.00494	0.171279	0.0349456	0.640969	0.541885	0.430987	1.42137	1.38097	0.670034	0.125251	0.131308	0.0869644	0.529913	0.717675	1.44701	1.26288	1.0214	0.24423	0.218876	0.290879	0.371996
Sobic.009G248600	0.00019567	6.03976e-05	24	4.5	4.5	0.252575	0.518265	0.778025	0.744587	0.351604	0.220308	0.190984	0.0666735	0.148043	0.670879	0.82478	0.418264	0.625779	0.194676	0.109293	0.278387	0.216822	0.820952	0.587904	0.777957	0.32689	0.264079	0.238469	0.291391	0.241525
Sobic.007G035500	0.000233239	7.20999e-05	24	4.5	4.5	0.348785	0.754671	1.70411	1.27992	0.402336	0.100228	0	0.138609	0.0476881	0.277344	1.28383	0.480842	0.449409	0.0521294	0.101671	0.0815437	0.0372858	0.286533	0.663383	0.64442	0.337889	0.0939721	0	0.0443728	0.0988265
Sobic.008G189500	0.000260606	8.38022e-05	24	4.5	4.5	133.174	368.956	626.297	237.299	298.455	196.136	110.119	79.7175	209.311	348.502	474.756	447.133	242.143	46.2543	76.5889	92.898	211.681	511.334	344.19	509.322	455.944	88.6758	85.9626	60.2415	115.558
Sobic.001G274600	0.000260606	8.38022e-05	24	4.5	4.5	21.8368	25.1718	80.368	66.6741	36.4945	5.27924	5.6126	10.9418	19.7373	44.1129	113.296	91.372	31.5439	2.05013	2.20163	11.424	9.57276	104.072	72.6328	115.94	61.064	1.14004	4.64237	3.33727	5.17662
Sobic.008G118000	0.000260606	8.38022e-05	24	4.5	4.5	3.95428	18.8064	29.4764	17.4724	13.5179	12.4292	11.8802	3.70968	13.449	19.9551	24.3434	21.0284	10.7845	5.52236	10.6607	2.33473	14.7135	26.1497	15.2046	14.3328	12.2209	7.05763	6.11342	3.00097	11.321
Sobic.010G027000	0.000345492	0.00011546	24	4.5	4.5	205.457	919.021	660.796	424.837	275.736	299.534	130.738	134.277	213.092	943.167	695.712	392.397	256.438	281.131	171.79	134.875	140.152	952.286	571.663	339.465	245.816	239.021	143.14	143.839	141.346
Sobic.002G351200	0.000345492	0.00011546	24	4.5	4.5	15.3206	61.6621	55.5547	38.6688	33.5007	19.2655	19.2956	17.9187	26.727	63.082	57.5397	45.499	32.6056	17.5822	17.4144	18.5058	22.9546	69.4821	48.87	42.9218	37.8142	14.5473	16.8645	14.7186	16.9824
Sobic.002G215800	0.000345492	0.00011546	24	4.5	4.5	6.54958	21.3551	29.9176	19.1997	14.5263	8.24331	7.79369	9.1337	10.7732	26.36	28.1077	15.1994	13.7051	13.3844	10.9124	10.6385	8.93764	11.7042	25.8209	23.6186	12.016	8.25298	6.26527	9.20307	8.21523
Sobic.002G335000	0.000345492	0.00011546	24	4.5	4.5	3.90754	40.377	37.6623	38.321	38.11	32.7949	27.3657	34.9932	30.6334	42.8189	43.9027	44.6245	43.4868	40.3781	32.0263	29.4245	33.6259	42.9994	54.0922	45.6564	38.0952	35.2964	31.4607	32.6138	33.0584
Sobic.004G059700	0.000345492	0.00011546	24	4.5	4.5	1.86998	8.05266	8.4928	9.04579	5.52501	5.48049	3.65017	4.71078	4.8622	7.16802	10.8479	8.4915	3.52855	5.66656	3.53267	5.65875	5.32224	7.16751	7.2738	8.9316	4.69746	4.80162	4.40297	4.31988	6.04571
Sobic.010G224500	0.000345492	0.00011546	24	4.5	4.5	0.770161	2.0916	2.94481	1.97735	0.994674	0.463192	0.321564	0.634287	0.218225	2.44174	4.02109	2.19404	1.42269	0.470729	0.409786	0.933523	0.356961	2.64246	3.11473	2.23067	2.10805	0.430774	0.291753	0.408068	0.376865
Sobic.009G194900	0.000345492	0.00011546	24	4.5	4.5	0.566547	2.84503	3.74489	3.38611	1.06473	1.04515	0.732736	0.832166	1.30139	2.53248	4.71154	3.65946	0.669687	0.444892	0.439385	0.969335	0.85471	3.15472	3.08383	3.36593	2.91224	0.337357	0.888903	0.734547	0.485446
Sobic.006G217500	0.000455324	0.000157996	24	4.5	4.5	5.40244	13.378	19.4023	13.7267	9.14259	3.02216	5.25227	6.0865	12.5807	11.6026	18.7802	19.7527	9.14536	4.18026	4.19683	4.12714	13.6696	15.8966	18.8842	20.1891	15.6241	3.78721	3.92105	5.16821	6.25828
Sobic.002G175400	0.000455324	0.000157996	24	4.5	4.5	3.57204	6.19001	23.1229	19.7042	7.4744	2.42277	1.52917	2.43405	3.37278	7.05304	20.8251	21.6521	6.46919	1.33969	0.919278	2.2187	1.51113	8.78309	17.3139	25.2698	17.2547	1.45604	1.82371	1.32202	1.45289
Sobic.001G303100	0.000455324	0.000157996	24	4.5	4.5	1.50782	6.57831	6.70143	6.51861	4.29823	5.26519	3.50101	4.38623	4.81155	6.98847	7.25514	8.04432	6.28349	5.59693	5.22503	4.37383	5.43196	5.50298	8.45906	6.71564	4.56742	4.82388	4.33167	5.49098	6.16596
Sobic.001G446400	0.000455324	0.000157996	24	4.5	4.5	0.552958	1.88004	4.15731	2.44179	0.695782	1.12154	0.633551	0.563905	0.471416	1.49525	4.533	2.31496	0.747443	0.777041	0.344424	0.381333	0.242388	1.17007	4.89746	3.88926	1.35005	0.680389	1.07728	0.370118	0.382856
Sobic.003G133700	0.000597728	0.000214775	24	4.5	4.5	50.0085	74.0372	146.353	146.079	95.7766	27.1397	29.0506	35.6329	61.369	91.3925	151.252	162.051	94.3325	20.9975	23.5871	31.8506	44.3282	110.085	140.663	197.045	152.344	24.6015	28.1236	27.2524	33.1815
Sobic.004G280100	0.000597728	0.000214775	24	4.5	4.5	28.5717	54.8942	76.4895	63.8136	59.0706	18.1679	16.3096	19.1399	19.9898	53.8012	61.9119	61.1568	42.8234	13.8963	12.6781	17.9506	15.7282	61.5151	57.926	42.7114	50.5712	12.6778	14.3495	17.9402	11.6647
Sobic.006G174800	0.000597728	0.000214775	24	4.5	4.5	1.83542	1.55865	7.09129	4.32689	2.30686	0.0228434	0.260996	0.378976	1.677	2.51614	8.65131	5.81807	1.97695	0.0506767	0.104658	0.171012	1.54285	1.61768	5.38246	8.36161	6.29732	0.0141416	0.215027	0.352124	0.293067
Sobic.004G352400	0.000597728	0.000214775	24	4.5	4.5	0.367425	0.811294	2.41501	1.77477	1.82951	1.07821	0.968617	0.713176	1.1232	1.69057	2.50268	2.11241	1.15602	0.89573	0.529698	0.456176	1.57017	1.66245	1.92404	2.22616	2.05765	0.893142	1.01109	1.14163	1.93282
Sobic.001G068300	0.000780115	0.000290087	24	4.5	4.5	26.4119	86.0982	125.083	84.8465	14.6515	26.3091	20.7805	18.1655	49.9889	98.534	130.32	102.047	15.0035	30.1106	17.3949	12.8464	62.028	146.978	159.116	130.697	37.8979	35.0877	18.4076	14.6786	66.4846
Sobic.004G063200	0.000780115	0.000290087	24	4.5	4.5	14.6557	22.1243	28.9203	31.7063	18.8259	5.72304	6.85418	8.01606	16.7707	19.9182	24.9143	28.0973	21.7086	5.14807	5.94191	15.8699	15.6286	14.7914	22.6647	26.3409	25.0507	4.74138	7.32564	10.047	12.7368
Sobic.003G073800	0.000780115	0.000290087	24	4.5	4.5	12.757	51.6452	61.6688	65.5618	36.725	25.6571	33.6041	41.8185	37.8823	55.622	75.2194	63.0879	39.6909	29.4609	31.3305	39.9893	34.6112	55.2223	74.8651	64.3718	44.4997	26.6295	36.136	34.6706	34.4371
Sobic.003G151100	0.000780115	0.000290087	24	4.5	4.5	6.22504	20.07	36.4078	18.7451	7.93413	1.96322	1.68472	1.82636	4.38049	32.0718	31.4517	8.25516	12.8734	17.2034	7.19519	5.37649	5.52118	6.61627	23.5809	25.6795	8.02699	4.09991	0.882543	6.52098	3.73025
Sobic.010G238600	0.000780115	0.000290087	24	4.5	4.5	5.83804	12.4026	10.7878	16.0653	11.9605	4.14637	2.71993	3.37041	6.55661	7.66333	7.68607	11.2716	12.5015	4.3212	4.17252	6.54442	6.25921	12.6086	9.91667	8.01192	5.15483	3.87583	2.13857	3.30313	5.09839
Sobic.009G136300	0.000780115	0.000290087	24	4.5	4.5	0.618502	0.843286	1.49004	1.07072	0.813836	0.11037	0.196026	0	0.527978	0.635161	0.91357	1.48929	0.620165	0.0811501	0.257279	0.668566	0.449148	0.812606	1.15514	2.35344	1.30241	0.193397	0.121605	0.205058	0.271396
Sobic.003G437200	0.000780115	0.000290087	24	4.5	4.5	0.50405	1.23448	4.50634	3.57482	0.356628	0.276371	0.343599	0.152036	0.784613	1.33021	3.22255	3.57312	0.310583	0.0812811	0.331006	0.18263	0.531669	3.72689	3.42742	2.42137	1.02246	0.290564	0.487205	0.205029	0.325198
Sobic.003G233100	0.000780115	0.000290087	24	4.5	4.5	0.295168	0.865609	1.11649	0.580451	0.736532	0.486721	0.206048	0.319101	0.357174	0.807038	0.965881	0.795809	0.511635	0.442033	0.792776	0.328556	0.478137	0.565152	1.22754	0.6223	0.726234	0.523651	0.336022	0.224993	0.654196
Sobic.007G137600	0.00101826	0.000389368	24	4.5	4.5	45.3373	111.09	69.8976	99.726	83.9717	49.6835	15.866	18.916	43.8117	79.3016	78.7371	66.1146	80.9363	44.726	23.8231	30.7653	39.5532	88.0792	60.4029	57.3341	61.5938	33.4805	23.5386	24.9834	30.3802
Sobic.006G130800	0.00101826	0.000389368	24	4.5	4.5	1.00367	19.2864	23.534	20.7874	21.1925	19.368	19.7303	16.9332	19.9257	22.2629	24.1966	22.0882	20.1591	19.5093	18.2997	15.785	21.523	26.7183	22.2801	23.1831	22.3079	19.6839	17.9455	16.1952	20.9178
Sobic.001G208800	0.00118753	0.000454418	24	4.5	4.5	0.936872	1.99927	1.22531	3.66668	1.56768	0.485953	0.215773	0.334163	0.919743	3.05081	2.44841	1.37244	2.79687	1.25055	0.64669	0	1.25846	1.12985	1.65111	1.01371	1.0849	0.425758	0	1.08153	0.953014
Sobic.009G215600	0.00131881	0.000519467	24	4.5	4.5	11.764	18.9453	23.5968	30.6828	17.611	2.07965	2.30851	6.97154	8.24114	8.02402	22.7336	34.5879	13.3896	2.19804	3.11347	6.44188	15.1951	20.1468	24.0685	24.1313	31.4221	3.18858	5.63288	4.8213	7.26474
Sobic.003G410100	0.00131881	0.000519467	24	4.5	4.5	9.96045	22.5683	15.6259	20.6364	21.9309	12.8552	5.25336	6.50096	8.39727	20.5123	20.7566	18.6291	22.4551	12.5625	13.1103	7.67808	7.9527	14.3882	18.686	15.7004	14.2145	11.0824	6.26519	12.2839	13.529
Sobic.010G199900	0.00131881	0.000519467	24	4.5	4.5	1.00865	6.96997	6.54037	8.17305	8.24847	6.23764	5.54352	5.07101	5.95511	6.47893	8.00765	6.93414	5.87538	5.74183	3.28606	4.38976	4.0321	8.37128	9.35417	7.74571	6.32389	3.23191	5.43872	4.92315	4.21584
Sobic.001G046800	0.0017001	0.000688955	24	4.5	4.5	0.800893	1.81804	4.23171	1.56073	1.57723	0.460705	0.496794	0.316801	0.529403	2.51355	4.40555	5.12194	1.20189	0.31454	0.372234	0.31487	0.267833	2.85639	6.40107	2.26532	4.30303	0.201819	0.217543	0.317367	0.193607
Sobic.003G150200	0.0017001	0.000688955	24	4.5	4.5	0.701669	4.872	6.15451	5.37999	4.77691	4.15453	4.26088	3.89095	3.55167	4.71126	6.28734	5.15732	4.17555	4.4224	3.9877	3.39196	4.46746	5.60415	6.24017	6.0558	3.41194	4.21672	4.41376	3.58673	4.00183
Sobic.003G289800	0.0017001	0.000688955	24	4.5	4.5	0.0653961	0.458823	0.328068	0.394445	0.517175	0.512312	0.283617	0.301961	0.346296	0.45947	0.696373	0.551258	0.365544	0.323368	0.0973952	0.268686	0.270758	0.415951	0.649553	0.441311	0.36517	0.320608	0.232952	0.235278	0.143529
Sobic.001G543600	0.00218143	0.000908511	24	4.5	4.5	1.09743	2.72267	3.12174	2.23764	1.11829	1.54417	0.685641	0.303382	0.730645	2.65438	3.73127	5.17745	0.619758	0.892065	0.880682	0.242955	0.979317	3.07733	2.5296	4.28105	1.75886	1.15962	1.13423	1.14556	1.62231
Sobic.001G189000	0.00218143	0.000908511	24	4.5	4.5	0.856654	1.39156	3.22502	2.12453	1.31362	0.291606	0.710329	0.562829	1.17103	1.24733	1.69633	1.48415	0.667047	0.264083	0.273554	0.613318	1.61785	1.23896	1.45515	2.30165	1.79265	0.535368	0.187001	0.757998	0.349494
Sobic.009G188300	0.0027888	0.00119135	24	4.5	4.5	2.68375	16.7729	12.9808	13.4661	14.0914	10.9084	10.296	7.69868	9.12721	16.8859	13.5639	12.0602	13.4257	10.0799	9.38179	8.59899	10.4116	12.3816	13.9491	10.2289	10.7285	8.90914	8.99322	8.5848	9.07297
Sobic.010G253300	0.0027888	0.00119135	24	4.5	4.5	1.11736	6.73398	7.7769	8.47094	7.45048	5.87029	6.12792	6.30312	5.16318	7.85592	10.6019	9.86911	8.99523	6.91431	6.67063	6.34861	5.85249	9.06088	10.19	8.27631	9.00829	6.69065	5.73831	7.83334	7.08976
Sobic.007G129900	0.0027888	0.00119135	24	4.5	4.5	0.88674	3.64883	4.13771	4.51844	3.75328	2.24216	1.68813	1.74292	5.7197	4.7784	4.59593	6.02648	3.65178	2.22197	1.2973	2.20102	6.5885	3.36653	4.76134	4.71111	3.62663	2.52008	1.68273	1.7357	4.68393
Sobic.007G004900	0.0027888	0.00119135	24	4.5	4.5	0.600809	1.75299	2.07241	0.654718	1.5979	0.302711	0.615004	0.117339	0.501313	1.40998	1.852	1.07395	0.77959	0.499207	0.500821	0.304918	0.658178	1.0643	2.2028	0.899387	1.24917	0.265214	0.53757	0.40584	0.442726
Sobic.002G040400	0.0027888	0.00119135	24	4.5	4.5	0.493119	1.91696	2.6343	2.05621	0.475656	0.445348	0.121801	0.101828	0.177491	0.824429	1.54674	1.03222	0.384983	0.203505	0.387924	0.22638	0.025944	0.696917	1.82989	0.503007	0.0655545	0.240112	0.177013	0.269681	0.503887
Sobic.010G083600	0.00355626	0.00155376	24	4.5	4.5	9.87212	15.7098	23.0592	22.888	20.741	7.51383	5.87677	8.05538	13.8207	18.0232	22.938	25.0633	22.1418	7.15378	9.21013	28.203	16.7356	19.4663	21.9842	26.6388	19.0921	7.79953	5.25429	8.75838	10.6512
Sobic.004G051100	0.00355626	0.00155376	24	4.5	4.5	4.81378	14.4001	13.3354	11.1689	8.25721	6.04433	4.36118	2.96882	6.17956	13.4393	11.5366	7.55306	8.13694	4.52348	2.65726	7.54856	3.35417	14.8897	14.6232	7.65524	7.77973	3.07335	6.61995	1.60145	2.11673
Sobic.002G061900	0.00355626	0.00155376	24	4.5	4.5	3.32835	45.4188	53.4775	52.7409	45.0122	36.7002	42.2997	45.3609	43.3664	49.6724	56.2479	49.612	43.1816	29.787	33.7355	45.6807	37.2968	49.9838	52.9745	60.0661	45.0502	26.3594	38.893	38.8513	28.1416
Sobic.003G349400	0.00355626	0.00155376	24	4.5	4.5	0.327581	1.03655	0.555867	0.792099	0.880516	0.661365	0.132124	0.00151956	0.417246	1.15335	1.05784	1.24523	1.58282	0.217235	0.398796	0.242801	0.505927	1.42378	0.686616	0.462147	0.984337	0.386294	0.108788	0.381611	0.541633
Sobic.004G266200	0.00355626	0.00155376	24	4.5	4.5	0.0574475	0.954728	2.1871	1.33627	0.867533	1.23969	0.873485	0.588227	0.970889	1.20767	1.54128	1.15522	0.682695	0.780324	0.796427	0.729848	0.668523	1.98356	1.67194	1.30788	0.818018	0.841975	0.544697	0.757185	0.481567
Sobic.007G052700	0.00451099	0.00201569	24	4.5	4.5	20.5195	115.061	186.29	190.197	151.089	94.3724	122.07	132.205	141.052	140.644	159.534	170.338	114.696	89.6187	111.486	119.026	151.522	130.035	190.16	174.963	148.101	78.5791	106.731	123.779	135.822
Sobic.004G181700	0.00451099	0.00201569	24	4.5	4.5	4.72552	56.7807	86.3307	86.1861	50.2376	47.4661	53.7932	53.2991	50.0978	61.1388	90.3755	92.9031	53.9705	49.0476	53.5958	43.6466	48.5383	70.237	100.525	103.247	67.8475	50.9138	53.0158	53.6001	54.4819
Sobic.002G341900	0.00451099	0.00201569	24	4.5	4.5	3.39832	3.9501	6.85928	6.30341	4.86548	1.03676	0.184887	1.01961	2.91222	5.02231	6.79832	6.19185	6.98088	0.454631	0.629163	14.4413	2.90082	4.33872	6.8284	10.168	7.85087	0.490699	0.331403	0.441342	1.0953
Sobic.010G026500	0.00451099	0.00201569	24	4.5	4.5	0.720897	3.69878	1.70089	2.3182	0.812493	0.556184	0.179404	0.16977	0.320941	4.18802	3.41597	1.40062	1.50729	0.725277	0.695462	0.541453	0.323788	2.91707	2.60445	0.943842	0.625485	0.479246	0.503898	0.396086	0.423524
Sobic.009G170800	0.00451099	0.00201569	24	4.5	4.5	0.518019	4.54616	2.9942	2.15278	2.60316	2.31081	2.06399	1.30882	1.87057	3.56935	5.36997	2.86681	2.93873	1.63251	1.7985	2.09647	1.44238	4.79873	4.68944	3.27812	1.81844	1.32242	1.33023	1.54939	1.38003
Sobic.008G029300	0.00451099	0.00201569	24	4.5	4.5	0.484328	2.22101	0.784144	2.45523	0.775937	0.212127	0.369764	0.108342	0.248631	2.70602	1.89004	0.890569	0.462296	0.226055	0.201734	0.284776	0.398758	0.410154	0.884398	0.587963	0.515997	0.387582	0.578912	0.450503	0.519505
Sobic.002G230700	0.00515805	0.00230857	24	4.5	4.5	4.15486	3.86635	11.9796	6.79546	9.60039	3.01511	0.486824	1.50787	0.518778	7.74361	15.3885	11.3538	10.7811	0.604601	0.729527	1.50942	0.608425	6.16046	8.38175	7.81434	8.74189	0	0.604003	1.8301	0
Sobic.K043300	0.00515805	0.00230857	24	4.5	4.5	0.455518	1.32598	1.2857	1.95715	1.49574	0.814228	1.04061	0.774642	0.85154	1.49574	2.06696	2.37343	2.05699	0.82032	0.687162	1.12211	1.05569	1.57906	2.38042	2.18544	1.70397	1.02486	1.29272	1.34656	0.866901
Sobic.006G123500	0.00568138	0.00260144	24	4.5	4.5	108.737	263.538	149.617	211.201	203.947	99.1284	34.5568	57.9362	50.1698	240.501	227.893	202.945	220.478	158.485	107.093	58.9132	73.3895	203.591	267.042	190.972	114.163	134.079	64.835	139.13	100.877
Sobic.003G416800	0.00568138	0.00260144	24	4.5	4.5	8.03907	11.3678	15.0908	11.8783	19.0964	3.17594	0.84927	2.40804	5.58514	11.0118	12.2847	13.759	19.2991	1.54134	1.46187	6.47744	3.30134	16.6001	11.5903	10.3203	16.28	2.50144	0.672053	1.19296	1.92421
Sobic.005G103300	0.00568138	0.00260144	24	4.5	4.5	5.09683	23.0122	20.4595	25.6046	19.6501	14.2536	7.4046	13.4948	13.2515	30.4193	25.801	27.6157	21.2996	24.0972	15.4238	8.01515	14.1436	24.0273	31.7324	30.1785	12.1533	22.2378	12.7185	18.1682	14.2936
Sobic.004G232900	0.00568138	0.00260144	24	4.5	4.5	0.545789	0.929401	1.68734	1.72143	1.17911	0.266169	0.347948	0.915478	1.44746	0.9792	1.30885	1.78876	0.819346	0.42864	0.387315	1.3372	0.927274	1.16255	1.44013	1.97521	1.14461	0.321869	0.259344	0.431691	0.579461
Sobic.001G002800	0.00568138	0.00260144	24	4.5	4.5	0.312903	1.05925	0.978046	1.12502	1.39146	0.635889	0.752683	0.374887	0.652328	1.06304	1.03336	1.22484	0.67688	0.595768	0.341622	0.441992	0.691359	1.44269	1.45545	0.652795	0.881181	1.16457	0.439367	0.241223	0.551102
Sobic.003G291000	0.00568138	0.00260144	24	4.5	4.5	0.17183	0.265003	4.28648	1.36694	0.5143	0.0283037	0.323523	0.271295	0.506698	0.47004	3.26568	3.57268	0.26391	0.124319	0.0562518	0.279336	0.354888	0.546008	2.53737	3.56636	1.54668	0.14814	0.206995	0.355407	0.194015
Sobic.010G193400	0.00568138	0.00260144	24	4.5	4.5	0.0364366	0	0.23494	0.241045	0.0515292	0.055906	0	0	0	0.175489	0.241436	0.070174	0.0523556	0	0.0371989	0	0.124095	0.0433275	0.284926	0.194369	0.142641	0	0.0410645	0	0.164458
Sobic.006G136800	0.00713733	0.00334049	24	4.5	4.5	0.469823	2.17891	1.35766	2.31655	1.68413	1.56237	0.93124	0.946887	1.63624	1.67398	1.44856	1.81869	1.61194	1.30516	0.704931	0.998712	1.02643	1.77109	1.3496	1.32575	2.01608	1.20676	1.01145	1.05315	1.24606
Sobic.003G218500	0.00713733	0.00334049	24	4.5	4.5	0.384655	1.62695	0.83758	0.462079	0.765438	0.221454	0.325813	0.103089	0.489071	1.73786	1.39247	0.938157	0.674019	0.0814126	0.147352	0.243901	0.122891	1.54465	0.799457	0.500456	0.355207	0.274912	0.137776	0.18418	0.201831
Sobic.003G095500	0.00713733	0.00334049	24	4.5	4.5	0.0283465	0.040088	0.0286639	0.147043	0.031434	0	0	0	0.0645471	0.0713682	0.0490939	0.128423	0	0.0250751	0	0	0.0504673	0.185015	0.115874	0.0948557	0.0652607	0.0298795	0	0	0
Sobic.008G102700	0.0081197	0.00380445	24	4.5	4.5	0.011167	0.105794	1.13467	0.291039	0.0829554	0.0900015	0.305924	0.123778	0.085171	0.753371	0.647801	0.395399	0.252857	0.0828025	0	0	0.0366965	1.04132	0.76449	0.667476	0.746309	0.157706	0	0.0669712	0.264756
Sobic.003G293700	0.00891916	0.00426841	24	4.5	4.5	2.46772	4.93588	6.91175	8.28535	4.93506	3.17276	2.64824	3.2083	5.85357	3.89955	4.6318	4.43871	4.71674	2.38516	3.22946	3.0592	5.96468	4.2596	5.44045	7.53427	4.84696	3.32383	1.96552	4.07216	4.09528
Sobic.002G247400	0.00891916	0.00426841	24	4.5	4.5	0.0919734	0.42069	0.759598	0.501506	0.28589	0.226665	0.296634	0.246102	0.225789	0.586676	0.686931	0.516789	0.279413	0.210513	0.388954	0.131389	0.203418	0.702793	0.689067	0.389877	0.45657	0.15678	0.254119	0.221256	0.245655
Sobic.005G142700	0.0111148	0.00542788	24	4.5	4.5	3.01525	10.4709	7.18719	13.1365	8.66415	5.94581	3.04846	5.19916	4.39994	15.9739	12.2019	9.77829	9.3188	7.04737	7.09911	4.82446	5.64788	12.4603	19.5993	8.20285	8.10158	6.98799	4.89712	11.8406	9.99404
Sobic.006G242900	0.0111148	0.00542788	24	4.5	4.5	2.43493	3.36938	6.10688	6.25174	8.16763	2.33858	3.15971	1.9724	4.38511	4.50358	5.4854	4.26846	6.1627	1.78727	1.95111	3.26265	3.19169	5.4907	5.56731	7.74389	4.78437	1.96712	2.87518	3.46787	1.99834
Sobic.005G191500	0.0111148	0.00542788	24	4.5	4.5	1.21594	3.29108	9.22961	6.65214	2.38211	0.933271	1.02004	1.28352	1.2908	3.75581	5.9423	6.39665	3.22709	0.580624	1.38527	6.79943	0.793246	3.95028	5.12231	4.5426	3.34282	0.503179	0.736942	0.958651	0.563157
Sobic.004G052100	0.0111148	0.00542788	24	4.5	4.5	0.926494	4.5426	4.60772	5.47338	2.77502	2.92085	2.67364	2.47201	1.9136	5.36007	5.3367	4.79439	3.07202	2.74228	2.33218	3.66233	2.42714	5.08457	6.75603	5.81176	3.86951	3.93699	3.72978	3.30031	2.90814
Sobic.005G047500	0.0111148	0.00542788	24	4.5	4.5	0.775606	2.13848	2.77088	2.99738	0.917267	0.520264	0.923444	1.0729	1.46768	2.42636	2.91821	2.73813	0.730523	0.191411	0.344169	5.15022	0.76939	2.67375	3.27979	0.723081	1.16037	0.68342	0.186814	0.385932	0.255235
Sobic.004G067900	0.0111148	0.00542788	24	4.5	4.5	0.530585	2.65287	2.11273	2.78973	1.66033	1.36237	0.95369	1.52343	1.37637	1.35305	1.89911	2.02398	1.53579	0.695301	1.02142	1.167	2.16823	2.02968	2.26868	2.52674	2.2	1.60181	1.03918	1.19423	2.35628
Sobic.006G078000	0.0111148	0.00542788	24	4.5	4.5	0.171	0.220027	0.629298	0.201766	0.241831	0	0	0	0.354274	0.391712	0.590218	0.93982	0.525888	0.137627	0.249097	0.206156	0.138498	0.870409	0.620109	0.390469	0.119397	0.165458	0	0	0.000221157
Sobic.001G420100	0.0137991	0.00686991	24	4.5	4.5	96.6268	404.234	130.769	212.627	147.231	98.7946	35.5661	34.3154	57.3465	267.478	134.135	148.232	169.586	93.0879	57.7782	205.84	60.8939	316.94	201.232	118.903	103.506	88.4845	33.6849	44.2488	56.0998
Sobic.005G155200	0.0137991	0.00686991	24	4.5	4.5	3.24591	6.22549	3.83225	6.19692	4.59922	2.00257	0.440118	0.681601	0.562808	5.33069	5.86772	5.66104	4.31282	0.655914	1.05526	0.65501	0.293361	6.49094	2.18908	4.27494	3.41418	0.350239	0.291229	0.517341	0.603269
Sobic.001G148600	0.0137991	0.00686991	24	4.5	4.5	0.662722	1.47743	1.14822	0.965194	2.02566	0.357073	0.21099	0.0817715	0.224839	0.683646	1.04467	1.56612	1.50219	0.568079	0.554052	0.588764	0.571331	0.78257	0.959834	0.705538	0.418033	0.322015	0.52355	0.528778	0.641781
Sobic.008G157000	0.0137991	0.00686991	24	4.5	4.5	0	1.3503	2.57945	3.96225	1.12907	1.69485	1.01966	1.73418	1.76014	2.03684	3.19289	3.87571	1.31969	1.3698	1.0239	1.39529	1.81475	2.67273	3.04775	11.9632	3.41544	1.4153	1.28808	1.52076	1.69903
Sobic.007G022600	0.0170858	0.00865516	24	4.5	4.5	8.97823	15.6846	16.2319	22.6149	18.6467	3.25119	3.53477	4.7632	4.32558	8.88861	11.3134	14.6874	14.9136	2.38956	3.29514	4.36712	3.7809	13.0049	9.92775	9.48716	12.6607	3.40345	3.3981	5.24253	3.98388
Sobic.K013800	0.0170858	0.00865516	24	4.5	4.5	3.35594	7.0606	7.61467	8.73034	13.6517	3.98433	0.730373	2.85411	5.68993	4.90659	7.0262	5.77903	9.22477	2.09605	1.54898	2.33821	7.12841	3.48555	6.80881	4.88122	7.4279	2.66725	1.98611	1.81865	5.83722
Sobic.003G217300	0.00131881	0.000519467	30	6	4.8	0.160655	0.191228	0.478564	0.789106	0.44984	0.56939	0.288938	0.111868	0.153952	0.255331	0.412265	0.357353	0.457054	0.657873	0.703602	0.268759	0.12037	0.25216	0.207279	0.11312	0.415076	0.641391	0.47798	0.301721	0.398802
Sobic.004G245100	0.0017001	0.000688955	30	6	4.8	0.860747	3.63	1.25888	5.77218	6.46363	5.31279	2.41272	3.0398	1.46202	2.58476	2.48615	4.08572	10.3366	9.09493	8.49724	3.21711	2.31029	1.54633	2.33989	1.91111	2.5219	7.90783	3.8147	6.08774	4.43958
Sobic.002G249600	0.00451099	0.00201569	30	6	4.8	1.61852	4.36278	1.67063	6.10095	7.61883	6.94222	2.92022	2.3257	1.57881	3.9224	2.22798	4.79647	9.365	8.47359	7.59643	4.15932	3.76533	1.93094	3.47378	2.86064	4.13861	9.18483	4.00231	7.46176	7.33949
Sobic.009G208000	0.00568138	0.00260144	30	6	4.8	0.444982	1.95938	0.685464	4.91111	3.30544	2.41553	1.22126	1.21637	1.08333	1.60212	1.11075	2.02111	7.49934	2.43993	4.08333	1.51007	1.28269	1.41344	1.16432	1.38733	2.01431	3.15568	1.85046	3.16586	2.61819
Sobic.003G340100	0.00568138	0.00260144	30	6	4.8	0.317844	0.452456	0.467029	0.690423	1.024	0.642267	0.192767	0.0587542	0.092857	0.421562	0.430492	0.456186	1.09997	0.600086	0.599845	0.0943282	0.189658	0.198656	0.220609	0.386178	0.553848	0.262474	0.235388	0.656836	0.503919
Sobic.004G245300	0.00891916	0.00426841	30	6	4.8	1.4171	1.70522	1.0838	8.68719	5.34843	3.80481	1.14512	1.10839	0.350963	3.37309	2.55237	3.74299	8.00036	6.04417	9.63699	1.24267	1.07336	1.08195	2.60138	1.1208	1.02814	3.53051	1.84701	4.75499	4.42549
Sobic.005G175800	0.0111148	0.00542788	30	6	4.8	4.01422	9.08516	1.47639	9.84587	7.60962	8.9586	2.80786	1.93265	1.82854	6.24911	3.91944	10.363	21.7144	13.9486	15.662	3.09542	2.46944	1.76978	3.43178	2.44286	2.12887	9.38789	4.25786	11.8586	12.2294
Sobic.002G328000	0.0170858	0.00865516	30	6	4.8	3.30389	7.7039	3.09011	10.993	12.7889	9.94276	3.49208	4.4408	3.29773	8.22908	4.90138	9.72059	12.9041	13.7042	11.8062	4.50699	8.46847	4.18734	6.8162	6.8247	7.55293	11.9883	5.98818	14.0882	12.4455
Sobic.006G174500	0.0170858	0.00865516	30	6	4.8	0.1296	0.636592	0.0761253	2.0959	0.444243	0.632064	0.000247396	0.107256	0	0.0471109	9.97e-05	0.113684	1.50948	0.761408	0.330264	0.0991773	0.0437061	0.210104	0.038821	0.0626153	0.201037	1.25886	0.135657	0.34154	0.220748
Sobic.002G389400	0.00218143	0.000908511	25.5	5.25	4.94118	3.82944	12.6029	25.4511	18.1163	15.9808	12.7984	17.0073	10.1623	6.90125	15.8675	27.9137	26.1091	18.4985	9.19701	12.7898	8.88291	5.11	15.0841	26.1729	27.3692	24.2751	15.3597	15.6798	8.41977	6.01434
Sobic.009G235500	0.0170858	0.00865516	25.5	5.25	4.94118	0.714559	1.45396	1.14905	1.96484	3.06023	0.846316	0.520312	0.537198	0.677679	2.92905	6.23208	2.16547	1.58514	1.43598	0.77971	0.717	0.240843	1.36225	1.88014	1.99178	2.78221	0.627408	2.43875	0.0482962	0.0638358
Sobic.003G239700	0.0137991	0.00686991	26	5.5	5.07692	0.502324	0.831805	7.49543	2.5229	2.16932	2.87026	3.9131	1.45731	0.77819	1.23125	5.02087	8.63861	2.39592	1.42866	1.67274	0.907432	0.753419	1.13061	4.14033	6.18131	5.65292	1.60159	3.02476	0.982465	0.660088
Sobic.001G299600	0.0017001	0.000688955	21	4.5	5.14286	0.0577183	0.119682	0.385228	0.22683	0.221015	0.168921	0.181709	0.139389	0.257539	0.425792	0.197434	0.194501	0.189992	0.0993601	0.158856	0.338443	0.303254	0.221444	0.232831	0.141268	0.172397	0.181091	0.322601	0.394741	0.298148
Sobic.001G044000	8.1218e-05	2.16249e-05	24	5.25	5.25	1.66732	7.44496	8.41809	8.09061	7.25857	6.78032	4.74153	5.00694	5.73266	6.53243	7.86212	7.89002	6.97369	6.62865	4.88833	4.07264	4.93492	6.38736	9.08334	7.19434	6.14546	4.32789	4.63131	3.4039	4.71588
Sobic.002G386000	0.000345492	0.00011546	24	5.25	5.25	6.84253	13.4466	17.682	21.8793	10.1037	2.04357	1.70772	3.15692	1.8761	11.8544	15.7587	15.7452	17.6485	2.56588	2.14268	1.12967	1.17504	12.8475	21.3893	17.1686	8.77356	2.64018	0.965485	2.29388	1.24409
Sobic.001G360700	0.000345492	0.00011546	24	5.25	5.25	0.547663	0.782813	1.13806	1.75899	0.886717	0.363548	0.143537	0.206765	0.624472	0.992201	0.896265	1.67449	1.23605	0.453445	0.214314	0.439901	0.685818	1.1537	1.41392	0.665055	1.09248	0.997382	0.378769	0.241637	0.59108
Sobic.002G358400	0.000455324	0.000157996	24	5.25	5.25	15.9697	72.2224	57.8668	69.1187	65.0041	60.6706	41.3163	42.8722	46.5341	73.9332	66.9714	63.1277	64.6879	53.3328	46.5249	40.4613	47.5938	77.0765	69.0167	55.7286	58.1559	53.3608	42.7369	46.3478	50.1896
Sobic.K029800	0.000455324	0.000157996	24	5.25	5.25	9.78226	29.3535	45.9176	29.5915	28.1349	22.5768	15.7573	1.93285	12.4887	27.4299	35.4761	43.8837	19.7438	10.442	15.8439	7.60468	18.0362	31.2982	20.114	27.7167	26.8346	12.0883	12.1594	6.2511	11.9451
Sobic.003G305000	0.0017001	0.000688955	24	5.25	5.25	1.85361	18.587	23.4985	22.1433	19.5331	20.9082	15.9626	14.39	19.5219	20.0686	23.797	25.3807	19.2872	16.983	15.3711	15.901	20.1979	16.0909	23.7124	21.5786	17.2418	20.4693	15.2836	18.163	20.0734
Sobic.001G336700	0.00218143	0.000908511	24	5.25	5.25	0.192899	0.789371	0.977526	1.13779	0.413491	0.225302	0.374951	0.290339	0.324644	0.762284	0.841055	1.29984	0.395409	0.271636	0.105353	0.203446	0.545055	1.48271	1.05352	0.642227	0.840277	0.49011	0.348901	0.215347	0.155256
Sobic.005G126600	0.00451099	0.00201569	24	5.25	5.25	1.5798	11.1863	8.59297	9.49551	7.34909	6.65514	6.65235	5.39436	6.3588	11.4712	10.4828	10.1091	8.58097	6.59521	7.40175	6.44448	6.96995	7.8737	9.91324	8.82846	8.09856	7.63351	6.77474	6.65448	9.14239
Sobic.003G029900	0.00451099	0.00201569	24	5.25	5.25	0.234279	1.03091	1.19932	0.972813	1.00159	0.699589	0.742008	0.143641	0.527141	1.34783	1.48324	1.15517	1.47482	0.974833	0.463647	0.442231	0.422252	1.06329	1.07016	0.727877	0.60593	0.49843	0.43512	0.594646	0.48471
Sobic.009G065900	0.00568138	0.00260144	24	5.25	5.25	4.3419	12.8724	9.83813	13.149	13.2691	9.32837	6.01383	6.73202	8.48817	14.6878	12.1696	12.4163	16.8839	9.72751	7.87803	8.64391	9.12537	12.5474	9.63795	9.51132	9.23996	8.01568	5.69897	7.95177	8.75125
Sobic.003G035400	0.0111148	0.00542788	24	5.25	5.25	0.267491	0.968452	1.27049	1.2951	0.423104	0.968773	0.590162	0.431392	0.844194	1.4741	1.70507	1.45133	0.954156	1.03933	0.430472	0.339739	0.795439	2.98672	2.19924	1.78669	0.747516	1.09822	0.62439	0.340088	1.21017
Sobic.003G276900	7.50296e-07	5.92614e-08	27	6	5.33333	0.476032	0.495213	0.554435	0.857766	1.46694	0.889391	0.292225	0.13007	0.184555	0.342852	0.575527	0.851972	1.13977	0.998905	0.498793	0.206219	0.104541	0.109649	0.439676	0.911372	1.16528	1.3583	0.515749	0.381993	0.230785
Sobic.004G089800	1.53594e-06	1.5763e-07	27	6	5.33333	0.729304	0.95017	0.926445	2.69314	1.76103	1.69016	0.652576	0.404252	0.417246	0.692008	1.16363	1.56984	1.85809	1.40479	0.880122	0.485602	0.271859	0.740367	0.873874	1.12414	2.24991	1.99585	0.809651	0.490642	0.144113
Sobic.003G282700	1.53594e-06	1.5763e-07	27	6	5.33333	0.397655	0.92022	0.858117	2.0829	3.02168	0.742349	0.716621	0.562501	0.1945	0.359828	0.516371	1.24191	2.27464	1.314	0.813889	0.565238	0.10093	0.318978	0.78136	0.833314	1.68215	1.33865	0.829182	0.680901	0.220257
Sobic.006G226500	6.24065e-06	9.59374e-07	27	6	5.33333	6.90511	7.9955	8.55306	16.1928	25.3885	15.4804	7.49846	3.11823	3.10747	6.38088	10.6179	12.8138	21.098	19.5048	9.62409	5.68316	2.55544	3.63557	12.286	10.228	13.4644	17.4777	10.7	6.23068	4.15124
Sobic.002G198100	6.24065e-06	9.59374e-07	27	6	5.33333	0.59351	2.06544	1.75541	2.86237	3.89696	2.27188	1.31491	1.38967	1.35656	1.60007	1.89866	2.49346	2.94661	2.30286	1.89509	1.35484	0.730217	1.17297	1.7736	1.73565	2.68723	2.43483	2.13773	1.63012	0.875641
Sobic.009G019000	1.69471e-05	3.31124e-06	27	6	5.33333	2.1908	3.06426	2.19102	13.5388	9.17419	5.05571	0.841813	0.76049	0.52329	2.14904	5.23097	8.03166	10.505	6.09859	2.10249	0.34801	0.409144	1.22444	2.88531	3.07602	5.8954	6.02129	1.16049	1.17208	0.61968
Sobic.002G068200	1.69471e-05	3.31124e-06	27	6	5.33333	1.09593	1.62345	0.735394	2.26542	3.30748	1.85886	0.756874	0.0735691	0.348328	0.612986	1.45442	2.00905	3.72537	1.80423	1.1954	0.454987	0.69352	0.403632	0.976597	1.29556	2.37253	2.33449	0.760972	0.726844	0.414343
Sobic.010G263300	1.69471e-05	3.31124e-06	27	6	5.33333	1.04602	2.53118	2.00167	3.33429	2.75385	2.34116	1.27456	1.17629	1.07204	2.27493	2.458	2.77831	3.61648	2.65386	1.96626	1.73954	0.87167	1.79	2.56055	2.47384	3.13973	3.4457	1.61977	2.1084	0.779632
Sobic.001G319100	2.33148e-05	4.90618e-06	27	6	5.33333	3.31512	5.08703	4.38791	27.7629	17.9183	8.72404	2.5621	2.26735	1.82018	3.30629	5.33986	20.349	22.4514	11.2126	6.03336	2.72362	1.32149	1.91656	7.41037	8.2178	6.87922	13.1803	2.16965	3.77111	1.88699
Sobic.010G068200	2.33148e-05	4.90618e-06	27	6	5.33333	0.543183	0.34866	0.498601	1.58584	1.38688	0.94361	0.493886	0.305947	0.175433	0.040231	0.543358	1.00147	1.28179	1.28667	0.231829	0.214449	0.0610126	0.322415	0.346432	0.932796	1.50704	1.51191	0.403574	0.341084	0.290849
Sobic.003G185400	3.2215e-05	7.20235e-06	27	6	5.33333	5.83843	10.0849	8.64407	14.4157	17.7066	8.62977	5.20073	3.83063	2.51191	8.86978	10.7701	9.98758	19.2418	9.77832	7.20173	3.15396	1.73517	4.51232	10.2879	9.53235	14.9674	10.7506	7.3163	5.40208	3.13122
Sobic.003G110000	3.2215e-05	7.20235e-06	27	6	5.33333	4.92431	9.93522	10.1764	15.6361	14.4435	14.1102	8.82919	6.69269	6.21372	9.91573	13.1727	14.891	15.4601	13.8499	12.5329	6.41107	7.30076	9.40164	14.1642	13.4705	14.2134	15.6876	10.6037	11.3833	9.20113
Sobic.001G146200	3.2215e-05	7.20235e-06	27	6	5.33333	4.07561	11.6776	5.56652	32.6352	34.0107	4.73071	2.53688	1.95182	1.74581	2.96993	4.08601	10.3916	23.0374	9.04351	3.77728	2.08409	1.40011	2.93306	4.82202	4.2763	9.65609	5.80259	2.43238	3.50953	2.78325
Sobic.001G007400	3.2215e-05	7.20235e-06	27	6	5.33333	3.21695	12.1571	12.4675	17.0997	16.8246	13.9061	9.79326	9.97148	7.2025	11.4661	11.047	14.1946	16.9711	14.1179	11.6522	10.2847	8.28573	11.8155	15.12	14.3992	15.3204	16.6424	12.5036	11.7646	7.51509
Sobic.006G120900	4.38775e-05	1.04792e-05	27	6	5.33333	7.56505	16.5225	16.8115	21.6908	23.3678	29.4194	13.2623	10.6704	10.9922	14.2569	17.1696	17.2822	21.533	20.8212	15.8456	9.54871	8.59205	12.7212	13.5998	14.0019	20.2821	20.2957	14.1468	12.0441	10.5993
Sobic.001G377400	4.38775e-05	1.04792e-05	27	6	5.33333	5.70714	4.62317	10.3893	16.3522	12.4291	12.361	5.48854	2.31818	4.78538	5.29108	6.87501	9.16839	10.5237	10.3278	9.72024	5.56935	2.49436	5.22538	6.20437	7.42308	7.52622	10.3376	7.42869	5.41875	4.95849
Sobic.009G133400	4.38775e-05	1.04792e-05	27	6	5.33333	2.41403	8.19907	7.92495	8.68433	9.12657	6.8803	5.27037	2.64812	1.96354	5.46806	7.02798	8.07104	8.64115	7.58958	5.79995	3.41316	2.5981	4.48102	9.06049	6.99513	9.12302	8.64141	4.85707	4.34605	2.70262
Sobic.005G098900	6.00002e-05	1.51163e-05	27	6	5.33333	7.4897	10.3632	9.30988	16.6913	27.7118	16.2761	6.82542	4.81885	3.20887	8.75165	12.2032	10.9953	22.0169	19.1972	11.7323	5.60184	1.75624	5.25587	7.29666	6.20889	14.7798	15.6464	9.5476	6.12118	2.88162
Sobic.002G372600	6.00002e-05	1.51163e-05	27	6	5.33333	1.74196	4.57985	3.5916	6.23187	8.45663	4.14757	5.69222	2.93847	1.5462	2.89316	5.1564	5.91601	8.12145	5.08253	4.09777	3.18374	1.20892	3.11698	3.95006	4.28227	6.17299	5.83611	4.33896	3.63637	4.06695
Sobic.003G041200	6.00002e-05	1.51163e-05	27	6	5.33333	0.987538	1.78541	1.73426	2.99405	3.23741	2.48804	1.2814	1.09145	0.678306	1.43242	1.54906	2.14839	3.73482	2.9771	1.43453	0.439045	0.414625	1.48033	1.68528	1.17004	2.38807	3.97898	1.69051	1.23638	0.85601
Sobic.004G281300	8.1218e-05	2.16249e-05	27	6	5.33333	4.94897	16.9927	16.1187	46.9209	46.0284	15.3855	12.2777	11.4944	5.7903	15.129	20.1648	46.2037	53.1328	19.4667	21.0623	9.80332	7.37749	7.4151	28.4721	38.2535	41.4386	20.5149	14.2616	19.6726	11.9665
Sobic.002G103800	8.1218e-05	2.16249e-05	27	6	5.33333	2.62309	3.32399	2.80912	10.2575	7.75315	3.5903	0.904895	1.00373	0.888736	2.00784	3.71303	8.36236	9.61052	5.47833	2.33924	1.07432	0.78956	2.14087	7.23548	3.20804	3.89548	5.16937	1.25788	2.32784	1.71485
Sobic.003G140900	8.1218e-05	2.16249e-05	27	6	5.33333	0.51162	2.92331	4.91592	6.60243	4.79673	4.60545	4.78509	3.23024	1.87405	4.19238	5.43636	6.93699	6.03816	5.62105	4.59658	2.94191	2.01048	1.92739	5.98529	6.56484	6.46279	6.89979	4.6683	4.33909	2.89019
Sobic.008G066200	8.1218e-05	2.16249e-05	27	6	5.33333	0.210989	0.292571	0.25187	0.634443	0.547949	0.332073	0.12749	0.0778663	0.0635109	0.203928	0.30564	0.557676	0.74777	0.549256	0.155455	0.0935356	0.0837841	0.159523	0.144454	0.516781	0.436923	0.448291	0.156112	0.189579	0.305347
Sobic.009G080800	0.000109471	3.06885e-05	27	6	5.33333	0.487847	1.20128	1.26573	1.54154	1.46773	1.35166	0.85162	0.638598	0.611136	0.782191	0.817743	1.25218	2.67617	1.33531	0.89832	0.792634	0.333997	1.13686	1.18193	1.13199	1.78869	1.3469	0.958541	1.26493	0.593237
Sobic.007G162500	0.000146676	4.32143e-05	27	6	5.33333	0.401318	1.7604	1.85331	2.44045	2.23504	1.31078	1.84872	1.14717	0.676596	1.68321	1.71537	1.86885	2.00869	1.73646	1.78195	1.26865	0.75049	1.40065	1.86834	1.54445	1.90021	1.86182	1.89632	1.44249	0.916543
Sobic.001G262200	0.00019567	6.03976e-05	27	6	5.33333	2.78628	5.53498	7.21158	10.9363	10.4002	5.49232	3.27118	4.47724	1.92009	4.90011	4.08783	5.74953	10.7226	5.83239	3.3781	2.16642	1.36643	2.56892	6.1336	5.59346	7.82469	3.90517	3.36969	3.27188	3.1526
Sobic.K002200	0.00019567	6.03976e-05	27	6	5.33333	2.22	6.87808	7.09794	10.7565	13.2046	6.16083	6.32467	2.35443	3.95838	5.66648	5.87932	7.1131	8.2049	7.23694	5.96728	3.67819	3.32657	4.6588	6.48504	3.28507	7.16017	9.43789	6.59574	7.62729	4.12356
Sobic.001G387500	0.00019567	6.03976e-05	27	6	5.33333	0.826264	1.58414	1.0973	2.26978	2.32905	1.97939	0.953686	0.810876	0.378616	1.25588	1.3186	1.86342	2.3664	1.98176	1.58326	0.834901	0.856921	1.07709	1.68133	1.85954	1.77297	2.10318	1.1291	1.28097	0.970456
Sobic.001G521300	0.00019567	6.03976e-05	27	6	5.33333	0.293883	0.434293	0.608488	0.788001	0.667295	0.217192	0.192875	0.367763	0.140671	0.378758	0.467154	0.408934	1.01699	0.903611	0.521658	0.239207	0.284643	0.170051	0.48326	0.504527	0.877408	0.688089	0.744489	0.358649	0.142798
Sobic.006G166900	0.000233239	7.20999e-05	27	6	5.33333	0.165123	0.145042	0.276555	0.753689	0.265372	0.370173	0.146102	0.169698	0	0.043036	0.236834	0.309765	0.46222	0.120965	0.191572	0.0905988	0	0.159381	0.139748	0.171598	0.341061	0.288284	0.21148	0.152565	0.0806618
Sobic.004G040900	0.000260606	8.38022e-05	27	6	5.33333	26.2308	158.873	143.626	174.685	162.036	149.788	124.94	115.204	81.5706	142.212	132.824	157.502	157.657	148.628	128.872	110.834	89.2094	131.317	153.926	133.425	144.305	156.935	135.87	134.425	91.2472
Sobic.010G031500	0.000260606	8.38022e-05	27	6	5.33333	8.8773	26.6829	22.2174	29.6585	37.4073	28.694	17.1041	14.4607	8.83439	23.88	30.7674	26.643	31.8414	25.2159	18.1118	15.6931	6.98004	17.2117	29.2982	24.116	29.1467	29.5307	21.7983	19.7561	11.5629
Sobic.001G205600	0.000260606	8.38022e-05	27	6	5.33333	1.29837	2.90736	1.24891	7.48051	10.9924	1.83617	1.18787	0	0.752455	0.798483	0.911836	5.0983	6.51799	2.59969	2.86494	0.158825	0.515272	1.40667	0.512286	4.4581	7.3081	5.01798	3.05574	2.28394	1.28996
Sobic.004G341100	0.000345492	0.00011546	27	6	5.33333	2.55763	10.1762	5.86662	11.4829	11.8294	11.3792	8.3412	5.75676	6.50278	9.62253	9.39855	14.9336	19.3815	14.2567	10.7652	8.67637	6.70086	7.98832	9.91286	9.77309	12.8565	15.0709	9.11314	9.70379	8.29767
Sobic.007G216200	0.000345492	0.00011546	27	6	5.33333	0.385167	0.425816	0.424481	2.36402	1.73251	0.359927	0.049221	0.0694579	0.146703	0.105688	0.294933	0.792421	2.41214	0.557002	0.369651	0.000287401	0.112105	0.234847	0.171597	0.421928	0.708723	0.26549	0.259677	0.381	0.205368
Sobic.006G131700	0.000345492	0.00011546	27	6	5.33333	0.368145	0.609821	0.190766	0.873763	2.06213	1.19971	0.316736	0.0891859	0.153421	0.203561	0.420085	0.915742	1.67009	1.04897	0.36677	0.285688	0.167937	0.30155	0.468213	0.586198	1.11684	1.24995	0.595416	0.384872	0.349736
Sobic.002G355500	0.000455324	0.000157996	27	6	5.33333	15.7385	48.4011	65.6988	79.8825	70.1948	80.6399	48.2813	43.4412	44.4706	52.1272	68.4007	73.0785	71.8166	73.9617	53.786	49.3212	47.2386	43.7089	68.0784	68.9148	65.2085	69.2462	50.0096	49.902	49.0286
Sobic.004G149600	0.000455324	0.000157996	27	6	5.33333	5.98333	15.3892	19.182	27.0134	21.474	21.5314	17.17	13.0123	8.65038	14.8675	22.9571	29.8327	23.3676	26.5423	19.8902	13.4821	8.73053	12.8691	28.9522	27.9161	25.7821	26.6746	19.3971	17.6662	14.0114
Sobic.005G231300	0.000455324	0.000157996	27	6	5.33333	0.185761	0.437516	0.472468	0.735539	0.571778	0.382245	0.330534	0.00493642	0.11741	0.39077	0.178601	0.6909	1.0466	0.364888	0.24766	0.204967	0.0929159	0.144231	0.210773	0.455966	0.887772	0.164107	0.182931	0.184084	0.123317
Sobic.004G264600	0.000536436	0.000186385	27	6	5.33333	0.144873	0.194697	0.139213	0.178538	0.534335	0.165634	0.0735449	0	0	0	0.178827	0.259883	0.542904	0.121783	0.165315	0.0912116	0	0	0.0703465	0.172759	0.633909	0.435351	0.182494	0.307195	0
Sobic.001G429000	0.000597728	0.000214775	27	6	5.33333	1.28131	2.61969	1.29021	5.18241	11.1121	4.45593	0.807649	0.896601	0.967994	1.58367	1.57978	4.38814	13.8223	5.07706	1.79621	0.643501	0.290362	1.34775	1.62869	1.68213	3.71094	5.86624	1.28159	1.39647	0.772741
Sobic.010G178900	0.000597728	0.000214775	27	6	5.33333	0.123503	0.725683	0.481817	1.11345	0.709672	0.39894	0.430758	0.363876	0.375572	0.322981	1.01567	0.481923	1.48668	0.486338	0.390289	0.1457	0.163138	0.37593	0.599309	0.188244	1.18136	0.734059	0.421076	0.394127	0.389158
Sobic.006G259600	0.000780115	0.000290087	27	6	5.33333	11.1168	29.082	21.4067	32.2821	30.9522	23.0689	15.2307	11.8272	11.1601	30.6133	27.465	30.3343	34.6525	29.6717	21.0785	17.3946	9.36374	26.1848	26.8483	24.7996	23.5601	31.0351	20.4664	17.6502	12.6453
Sobic.006G115100	0.00101826	0.000389368	27	6	5.33333	9.19892	18.4306	19.2825	26.9975	28.0904	18.2587	13.8636	9.98836	8.79994	19.3887	18.7603	19.7662	22.3115	20.4116	14.7685	13.3814	8.08571	13.1511	18.565	18.0567	17.2743	18.3757	13.6608	11.3802	9.18483
Sobic.003G358100	0.00101826	0.000389368	27	6	5.33333	2.69729	5.82856	3.69601	6.84157	7.11929	6.54763	3.65435	2.73308	2.58453	4.57548	3.23836	5.57351	7.65112	5.26012	3.67909	3.37915	2.03436	4.2048	2.78714	4.17775	6.88004	5.87922	3.5338	3.43181	3.36424
Sobic.005G138000	0.00101826	0.000389368	27	6	5.33333	0.124389	0.0415576	0.178288	0.308729	0.163566	0.318187	0.125584	0	0.0023752	0.147969	0.213105	0.315461	0.269974	0.174892	0.258765	0.120635	0.0262105	0.0547994	0.150874	0.196666	0.293163	0.216824	0.337927	0.131389	0.138792
Sobic.008G179900	0.00131881	0.000519467	27	6	5.33333	56.5763	179.574	194.686	230.065	172.37	173.729	106.855	74.1693	62.4995	168.499	198.845	195.895	224.391	206.797	155.757	77.0271	67.6115	111.558	251.639	147.482	156.93	178.42	136.225	122.539	82.9793
Sobic.006G131900	0.00131881	0.000519467	27	6	5.33333	5.04296	6.10063	5.53285	5.59673	10.1677	14.5484	1.87354	1.93737	1.99651	4.02396	3.94962	5.40069	12.3944	6.1514	2.6672	3.31098	1.84199	4.77439	3.69164	4.43032	15.087	7.46757	4.1531	2.56683	1.47272
Sobic.005G175000	0.00131881	0.000519467	27	6	5.33333	1.18648	3.95795	3.31059	4.89256	5.44581	4.70128	3.29384	2.2717	2.40484	4.9191	3.45299	3.80533	5.17617	5.48465	3.33951	1.95917	1.22217	3.00344	3.22627	4.63844	4.37657	4.50856	4.01737	3.3302	2.30495
Sobic.004G112800	0.00131881	0.000519467	27	6	5.33333	0.361909	0.525036	0.688257	1.12341	0.823388	0.744437	0.594981	0.102382	0.281793	0.311571	0.696568	0.98115	1.53375	0.437881	0.594403	0.573926	0.495731	0.461555	0.442638	0.942955	0.80724	0.84789	0.656171	0.938859	0.364983
Sobic.004G354600	0.00131881	0.000519467	27	6	5.33333	0.164859	0.203307	0.208451	0.276149	0.182605	0.627251	0.109293	0.0168565	0.0420017	0.0430029	0.112329	0.193331	0.130906	0.215726	0.181061	0.0638806	0.00246215	0.183639	0.0662615	0.145351	0.224143	0.242735	0.207369	0.0901561	0.118547
Sobic.007G083100	0.0017001	0.000688955	27	6	5.33333	4.20136	15.8847	14.6672	19.9084	20.8275	11.5233	12.1832	9.94308	6.81422	13.7949	16.9201	15.0476	15.2459	14.7616	12.2235	9.96382	7.27878	7.54956	17.1491	11.3132	16.0034	15.6201	12.0204	11.8156	9.95657
Sobic.006G090200	0.0017001	0.000688955	27	6	5.33333	0.76433	0.980704	1.80065	2.27489	2.18642	1.25234	0.719724	0.596282	1.00561	1.68707	1.72441	1.70952	2.57689	1.43214	1.6903	1.54831	1.02519	0.959533	1.1185	1.84422	1.5714	2.25475	1.41379	1.76554	0.358123
Sobic.001G236900	0.0017001	0.000688955	27	6	5.33333	0.378447	0.963399	0.690627	1.46405	1.89674	0.941849	0.836358	0.512135	0.281918	1.09695	0.942045	1.36435	1.85182	1.45591	1.00307	0.328103	0.385805	0.684345	0.600989	1.10168	0.883231	1.64114	0.697399	0.778639	0.657261
Sobic.009G048100	0.0017001	0.000688955	27	6	5.33333	0.140958	0.223564	0.25664	0.367247	0.628061	0.113568	0.135428	0	0.112355	0.23766	0.136238	0.428966	0.319067	0.390954	0.100996	0.0421348	0.000516072	0.029541	0.198722	0.317919	0.0982009	0.298501	0.167426	0.112645	0.111656
Sobic.009G153000	0.00218143	0.000908511	27	6	5.33333	6.34614	20.3946	12.5223	21.9726	26.7677	25.8912	16.8022	15.0122	10.3298	24.2054	22.2395	31.1049	35.5814	22.6131	19.3173	17.2965	9.18177	20.897	14.0219	19.7344	33.6739	32.0374	27.0357	17.0767	9.7646
Sobic.003G409300	0.00218143	0.000908511	27	6	5.33333	2.89498	6.80998	2.85852	10.3702	9.96971	3.783	1.87271	2.4561	1.59917	3.97076	3.1371	8.2604	12.8017	4.86229	4.50488	2.58024	2.42472	4.39033	3.4254	5.98977	7.89282	5.28284	3.13787	4.60146	2.74004
Sobic.004G098600	0.00218143	0.000908511	27	6	5.33333	0.1235	0.223639	0.274191	0.936423	1.22753	0.149417	0.253432	0.059668	0.270067	0.0995353	0.23481	0.920753	0.889739	0.748431	0.508863	0.0174358	0.0703855	0.368623	0.0808034	0.527024	0.654464	0.748635	0.192337	0.301344	0.0932788
Sobic.005G126100	0.0027888	0.00119135	27	6	5.33333	106.349	166.848	70.1954	281.966	277.524	200.16	27.0794	23.6725	22.5433	98.308	76.3738	75.1135	277.229	188.818	91.5108	24.4767	32.7034	39.8462	69.9253	54.5068	102.931	172.208	36.6838	56.4627	40.6643
Sobic.009G033300	0.0027888	0.00119135	27	6	5.33333	0.2669	0.436088	0.0216879	0.923334	0.738267	0.502096	0.0586343	0.0818717	0.0624829	0.244464	0.100001	0.649968	2.21878	0.234152	0.179727	0.134789	0.107401	0.108853	0.211077	0.1936	0.624525	0.949751	0.372715	0.147472	0.109629
Sobic.001G000400	0.0027888	0.00119135	27	6	5.33333	0.255195	2.30118	2.10512	2.68109	2.73355	2.42127	2.2009	2.06037	1.72786	2.40031	2.8082	3.44792	3.81541	3.07305	2.8468	2.00314	1.63506	2.08024	3.53927	3.01664	2.98924	3.34445	3.1246	2.46595	1.80567
Sobic.004G103400	0.0027888	0.00119135	27	6	5.33333	0.138335	0.261484	0.0779028	0.419617	0.307554	0.166838	0.0658485	0.0509891	0.140341	0.193965	0.173456	0.395567	0.416648	0.299857	0.0863422	0.142916	0.0960123	0.158034	0.204701	0.1289	0.260137	0.422275	0.231478	0.261295	0.163595
Sobic.005G196500	0.00355626	0.00155376	27	6	5.33333	0.0484696	0.110228	0.036375	0.199771	0.281865	0.0880821	0.0210599	0.0322362	0.0465108	0.0609212	0.232741	0.150136	0.194891	0.182091	0.111575	0.127017	0.0194601	0.0910051	0.0970764	0.195298	0.329839	0.212977	0.110587	0.0703142	0.0925417
Sobic.009G255500	0.00451099	0.00201569	27	6	5.33333	0.726278	1.95726	1.11241	3.58963	2.18029	1.99679	0.955261	1.23307	0.969678	1.5441	1.50578	3.37574	3.40778	2.27406	2.28363	1.17556	0.647879	1.29084	1.63196	2.68135	3.52053	3.34642	1.16034	2.39193	1.55013
Sobic.005G164800	0.00515805	0.00230857	27	6	5.33333	0.103836	0.172612	0.0411405	0.263809	0.180466	0.146846	0.0652023	0	0.0231607	0.0768246	0.105695	0.0921613	0.229342	0.161953	0.198656	0.10782	0	0.0948385	0.0623667	0.102108	0.187334	0.214426	0.107862	0.054523	0.0749446
Sobic.010G176700	0.00568138	0.00260144	27	6	5.33333	0.883587	1.34495	0.247703	2.44796	1.48604	1.71628	0.338693	0.0953686	0.229679	0.526041	0.386817	1.46884	2.01316	2.05218	0.692109	0.190933	0.371985	0.45681	0.736282	0.783545	1.50389	1.67075	0.369282	0.475858	0.577971
Sobic.007G141900	0.00568138	0.00260144	27	6	5.33333	0.581107	1.91277	1.4294	1.86183	1.8883	1.46416	1.46503	0.840556	0.804706	1.42006	2.61207	2.00741	3.18537	2.14919	1.55596	1.22921	0.747144	1.55319	1.64953	1.40429	1.64672	1.7522	1.52247	1.30111	0.938043
Sobic.004G158000	0.00568138	0.00260144	27	6	5.33333	0.320297	0.652014	0.394481	0.689883	0.589916	0.384013	0.644147	0.058681	0.121134	0.26787	0.368534	0.642692	1.03892	0.407835	0.198945	0.328951	0.378844	0.330681	0.253702	0.29669	1.03422	0.523359	0.532795	0.367344	0.0836775
Sobic.001G215100	0.00568138	0.00260144	27	6	5.33333	0.165479	0.261453	0.183908	0.393097	0.433141	0.218811	0.064771	0	0.0690225	0.0799362	0.121404	0.0915517	0.751356	0.268161	0.339718	0.0803301	0.000415274	0.116433	0.189314	0.0552952	0.280528	0.191707	0.161779	0.162328	0.00211092
Sobic.006G139600	0.00568138	0.00260144	27	6	5.33333	0.0829813	0.122975	0.214281	0.563213	0.324454	0.106123	0.131711	0.0969277	0.22513	0.0355601	0.174775	0.478453	0.301354	0.277049	0.0717944	0.187152	0.0507818	0.0806474	0.0880607	1.28542	0.803958	0.414904	0.14978	0.226913	0.102999
Sobic.004G245800	0.00713733	0.00334049	27	6	5.33333	8.49488	14.8382	3.1829	25.8528	18.6161	11.361	2.242	0	1.19458	6.60408	2.72575	8.71472	27.1898	16.7064	11.759	1.39028	1.86801	5.86988	5.36123	2.63325	4.83114	12.1656	3.70886	2.80942	2.47558
Sobic.006G108300	0.00713733	0.00334049	27	6	5.33333	0.0442196	0.179181	0.256431	0.329325	0.219767	0.190543	0.16921	0.157231	0.180317	0	0.219435	0.239173	0.32233	0.293553	0.238813	0.0839423	0.0867248	0.118977	0.324382	0.321938	0.512213	0.270693	0.391887	0.266012	0.149471
Sobic.006G096400	0.00891916	0.00426841	27	6	5.33333	11.6852	14.4009	9.05253	16.7198	28.4353	54.8741	5.67422	4.86435	5.57501	13.8873	10.2683	14.507	35.0856	45.0683	13.833	8.25888	6.78908	7.22143	12.4932	9.13272	12.0734	42.522	9.04507	8.77607	8.39187
Sobic.001G071100	0.00891916	0.00426841	27	6	5.33333	8.84257	9.5354	22.5219	20.2832	10.1123	22.9397	6.61332	3.56638	4.15294	10.2968	13.3047	9.38944	14.1974	13.3466	9.11398	5.71207	3.83742	7.36903	11.2394	8.50718	8.05839	14.9717	7.86327	3.89691	4.17277
Sobic.010G163100	0.00891916	0.00426841	27	6	5.33333	2.91906	7.88245	7.31173	11.1354	13.0298	5.08129	7.40354	4.23733	2.57266	6.25796	8.08785	7.39351	10.014	8.92816	5.54811	6.58708	2.14558	5.89934	9.39077	5.30226	10.0576	7.78412	5.73435	7.67725	2.66573
Sobic.010G141200	0.0101184	0.00484814	27	6	5.33333	0.127584	0.294399	0.0902152	0.115699	0.197868	0.214674	0.0635464	0	0.0338587	0	0.154516	0.179641	0.368575	0.0789201	0.0714203	0.0394057	0.0264731	0.027729	0.182348	0.074636	0.0456441	0.0940412	0.078842	0.0530863	0.0350836
Sobic.006G110700	0.0111148	0.00542788	27	6	5.33333	0.965512	2.43435	3.44167	2.73965	2.55958	11.4517	1.75551	1.74775	0.357251	2.31467	2.81184	2.2755	2.86509	4.77195	1.52074	1.19228	0.907014	1.78761	2.31884	3.33826	2.4018	3.8763	3.35654	1.25703	0.415373
Sobic.010G193200	0.0137991	0.00686991	27	6	5.33333	2.71128	4.36712	1.18152	5.23132	9.56355	4.18381	1.39699	1.10476	1.17194	3.53715	2.9391	4.15925	8.61985	4.72499	4.32052	1.73257	1.4859	1.60827	2.58717	2.72299	3.80021	3.95881	2.01597	3.45144	1.96919
Sobic.002G335500	0.0137991	0.00686991	27	6	5.33333	0.388149	0.981694	0.756897	1.19458	0.891314	0.851938	0.481258	0.483611	0.249578	0.473631	1.00408	0.865803	0.956858	1.31891	0.990685	0.501324	0.723415	0.550906	0.587915	1.07441	1.4901	1.11248	0.892121	0.62474	0.941186
Sobic.007G149900	0.0137991	0.00686991	27	6	5.33333	0.275569	0.921653	0.23956	2.61489	1.39771	0.321619	0.13829	0.115235	0.170823	0.646569	0.50508	2.7223	3.65484	0.280313	0.439277	0.396506	0.08098	0.102431	0.887312	0.536128	0.582876	0.596004	0.171457	0.403881	0.37842
Sobic.004G137700	0.0137991	0.00686991	27	6	5.33333	0.119024	0.353119	0.0841627	0.431748	0.184593	0.100136	0	0	0	0	0.0720746	0.188538	0.28133	0.0736254	0	0	0	0	0	0.139257	0.255491	0	0	0.0742871	0
Sobic.003G138400	0.0170858	0.00865516	27	6	5.33333	4.38259	7.54901	2.35405	13.9305	20.27	6.57008	2.19766	3.39618	3.54606	8.43279	4.70862	17.3031	27.1688	10.4891	9.93356	3.28537	3.50297	4.33188	5.84524	7.54586	10.6028	13.2051	4.39718	8.11376	5.85707
Sobic.002G401200	0.0170858	0.00865516	27	6	5.33333	3.8003	6.7425	11.4629	17.711	10.0974	10.8831	6.10284	7.52413	4.72297	5.05827	11.4756	12.232	9.65419	11.4816	7.13805	6.41736	3.28823	4.13104	17.1246	16.0246	11.0258	10.3917	7.32876	7.76255	5.68296
Sobic.003G409400	0.0170858	0.00865516	27	6	5.33333	3.61148	13.9928	10.3424	13.43	12.669	14.2742	10.068	6.15646	6.35769	11.1577	12.8578	11.4182	12.963	12.1644	10.0711	6.86684	5.62198	8.61269	11.6724	9.03935	9.23734	11.4632	8.7781	8.31711	6.3623
Sobic.004G176900	0.0170858	0.00865516	27	6	5.33333	2.57803	3.86092	1.39787	5.91738	7.6831	3.00857	1.37263	0.873083	0.861966	2.9458	1.62907	4.47175	11.1101	3.14277	3.27911	1.39837	0.755634	1.92523	2.06129	2.04768	4.17261	2.85354	1.2831	2.15004	2.16521
Sobic.002G090100	0.0170858	0.00865516	27	6	5.33333	1.44866	3.02965	2.47573	5.15951	8.48437	1.841	0.98093	2.02553	0.696877	2.69682	2.38517	3.00411	7.58598	4.33154	3.67491	2.02761	2.17946	2.28286	3.44032	5.37653	4.46235	4.83887	2.97499	3.551	3.61043
Sobic.008G019700	0.0170858	0.00865516	27	6	5.33333	1.3039	3.43152	3.23872	4.50703	6.21534	5.40683	3.20741	1.65321	2.9446	2.66304	3.80698	4.20689	2.70185	6.07109	2.67582	2.40026	2.06315	3.00595	3.78097	3.69547	4.60058	5.50326	3.91171	3.05138	3.69694
Sobic.001G034000	0.0170858	0.00865516	27	6	5.33333	0.373243	1.21767	0.703411	1.62776	1.87817	0.775964	0.953371	0.550475	0.689825	1.27063	0.832556	0.914484	1.8635	1.08103	1.14251	0.583622	0.323428	0.626826	1.02258	0.87208	1.69434	0.92774	0.921342	0.701857	0.425853
Sobic.008G103400	0.0170858	0.00865516	27	6	5.33333	0.234022	0.406588	0.363464	0.667067	0.624866	0.293961	0.198479	0.419722	0.197492	0.147348	0.244844	0.535008	0.388714	0.458201	0.240323	0.458571	0.176172	0.0633508	0.238436	0.528812	0.607971	0.366561	0.225195	0.173057	0.0678343
Sobic.005G114600	1.69471e-05	3.31124e-06	25.5	6	5.64706	3.24491	5.76885	7.0125	10.3584	13.4847	4.59867	3.11242	2.93667	1.15621	5.45433	8.03658	8.80866	9.08661	4.89832	3.74043	2.39668	0.929364	3.81019	7.32873	6.9918	9.73048	5.75936	3.70505	2.96877	1.72516
Sobic.005G091500	2.33148e-05	4.90618e-06	25.5	6	5.64706	0.377187	0.673879	1.39157	2.58879	1.92131	0.866821	0.455313	0.455493	0.489127	0.566833	1.17086	2.32174	1.65177	0.924365	0.738144	0.565333	0.534501	0.686574	1.54902	2.94992	2.0299	1.36906	0.987907	0.857023	0.415573
Sobic.008G178200	6.00002e-05	1.51163e-05	25.5	6	5.64706	0.994065	3.8421	5.73573	6.53163	4.7026	3.8366	3.81666	3.29678	1.87765	3.33517	6.46719	7.19775	5.49628	4.57898	3.75177	3.25345	1.45833	3.86333	6.84046	9.85086	9.20347	5.16174	5.23796	3.75629	1.99011
Sobic.006G223400	6.00002e-05	1.51163e-05	25.5	6	5.64706	0.166124	0.140359	0.27599	0.386129	0.385206	0.179111	0.106038	0.0410548	0	0.249879	0.171891	0.524585	0.307516	0.197538	0.13904	0.164388	0.0662624	0.138812	0.253567	0.394387	0.361784	0.287694	0.153489	0.177167	0.0878146
Sobic.008G175000	0.000455324	0.000157996	25.5	6	5.64706	0.0500753	0.159253	0.130014	0.214832	0.164727	0.160475	0.0872931	0.0465144	0.0939099	0.109825	0.293528	0.353574	0.194451	0.223048	0.115617	0.0968067	0.0633864	0.115601	0.191612	0.244853	0.269828	0.140597	0.26346	0.0602473	0.0663284
Sobic.008G097600	0.000780115	0.000290087	25.5	6	5.64706	2.17755	7.28636	16.0884	21.1852	10.81	9.50825	9.76723	9.14647	6.84548	8.17461	17.2238	21.4995	11.3337	9.84714	10.1089	8.03931	5.94096	9.99516	14.8441	19.1175	12.9398	10.8908	9.69065	9.5791	6.84224
Sobic.009G043100	0.0017001	0.000688955	25.5	6	5.64706	2.20466	6.09451	5.82344	6.94234	6.99854	4.68414	3.40484	3.34597	2.14354	5.56923	5.81687	5.4436	6.57588	4.94121	3.76031	3.06536	2.35511	4.66368	5.19925	4.10441	5.74807	4.8533	3.56942	3.21756	2.88634
Sobic.003G065500	0.00218143	0.000908511	25.5	6	5.64706	0.257673	2.05185	0.98723	6.42517	5.14994	0.978198	1.14861	0.938475	0.678691	2.08719	2.32589	5.6298	5.34511	1.16403	1.8182	0.549093	0.795546	1.42052	1.47694	3.56792	2.2309	2.34568	1.27832	1.55013	1.07924
Sobic.003G005400	0.0111148	0.00542788	25.5	6	5.64706	0.291719	0.358581	0.616659	0.608323	0.558731	0.402689	0.363802	0.0654958	0.165963	0.129302	0.654833	0.923006	0.940951	0.390414	0.645341	0.278309	0.317122	0.478211	0.435972	0.832345	0.711953	0.536709	0.811707	0.358307	0.512626
Sobic.002G004200	2.24225e-08	3.26508e-10	24	6	6	6.58108	8.50418	11.4297	14.6569	10.8236	4.2534	1.65611	1.10255	1.79442	6.53102	11.0787	12.9028	10.0882	2.44957	1.4737	0.87929	1.02899	6.49818	14.6034	13.7795	9.80203	2.79393	1.45427	1.02452	0.982192
Sobic.004G018700	2.24225e-08	3.26508e-10	24	6	6	4.8203	10.0305	26.2302	29.2944	14.2007	10.4641	7.74941	6.40185	7.27582	12.5915	34.7491	41.3684	17.1146	10.0931	6.8767	4.93306	7.38003	17.7693	32.2807	42.8541	29.2399	11.1359	6.0354	6.81666	8.96499
Sobic.001G513600	3.38776e-08	6.28693e-10	24	6	6	16.3044	22.2664	36.6129	44.2055	31.157	19.0277	16.8029	8.09909	7.1221	19.9983	38.1026	40.4691	30.3412	17.1477	15.787	5.54934	5.97753	21.2713	38.7177	40.5349	28.2338	14.9943	13.258	9.2897	6.54587
Sobic.003G345000	1.12089e-07	3.95324e-09	24	6	6	1.34273	3.33432	3.94476	4.29571	4.78507	2.72919	2.07841	2.05348	2.0862	3.69029	4.41251	5.17699	5.28506	2.74873	1.88094	1.48977	2.50622	3.47103	4.08379	4.20892	3.52206	2.47495	1.64104	1.46712	2.2992
Sobic.002G271700	1.67001e-07	7.0224e-09	24	6	6	132.836	119.277	401.05	439.343	305.033	97.7998	17.1526	12.066	26.1305	129.088	384.812	424.025	274.565	57.1561	10.6798	3.146	2.41544	159.075	400.403	443.447	330.61	65.1875	11.3899	3.38047	1.93398
Sobic.003G106500	2.43644e-07	1.22589e-08	24	6	6	509.434	605.528	1785.53	1994.41	927.297	635.305	279.238	203.666	241.147	593.011	1494.5	1927.37	883.484	442.882	254.399	145.464	199.414	456.262	1673.84	1716.41	1311.61	530.753	178.766	165.579	172.658
Sobic.010G131300	5.16426e-07	3.55832e-08	24	6	6	3.32243	4.74293	12.0605	14.3954	9.69671	2.72995	1.62232	1.44592	1.32834	5.53003	13.057	13.0882	9.18619	2.15666	2.07592	1.4094	0.989145	5.81898	10.3856	13.4477	10.1017	2.08679	1.9105	1.42542	0.83496
Sobic.002G256000	7.50296e-07	5.92614e-08	24	6	6	13.4571	18.8443	55.8699	65.0499	25.9165	6.7616	3.65229	5.77166	9.6109	18.1529	58.9629	56.3088	27.4149	6.17127	3.48858	4.06742	6.08609	18.2788	53.6136	60.8723	32.8724	4.58505	4.06901	4.32789	4.11511
Sobic.006G156600	7.50296e-07	5.92614e-08	24	6	6	3.26172	5.05801	5.38646	13.1671	13.4785	4.66639	2.11458	2.36702	2.74461	4.76419	5.77716	9.95683	12.6539	4.98959	4.1531	2.68207	2.90445	5.19088	6.68937	7.72594	7.07949	5.02582	2.13641	2.73322	3.31757
Sobic.003G356000	7.50296e-07	5.92614e-08	24	6	6	2.44863	5.90198	5.70333	8.23878	5.68176	4.99612	1.9866	1.47608	2.02291	6.81408	6.22598	8.61119	7.16955	4.20341	2.74546	2.10793	3.3284	7.43582	7.15745	8.25214	6.7066	4.72568	1.64494	1.383	2.1656
Sobic.002G294400	7.50296e-07	5.92614e-08	24	6	6	2.31528	11.5221	19.3989	26.8337	19.7864	12.3849	11.3144	10.592	12.7958	16.0375	25.8315	26.9704	20.5709	14.062	12.8481	11.384	11.6466	17.3394	23.9323	28.9089	20.871	13.7463	11.4256	10.0566	11.8897
Sobic.006G075400	7.50296e-07	5.92614e-08	24	6	6	0.953753	1.01524	2.12868	3.39311	2.04747	0.607845	0.134947	0.139327	0.239677	1.16601	2.79267	3.2392	2.6668	0.297947	0.303337	0.168175	0.374789	0.882773	2.12961	3.72119	3.68413	0.399413	0.0372065	0.225469	0.150939
Sobic.010G089200	1.07535e-06	9.73061e-08	24	6	6	10.9339	15.2152	29.845	35.2201	21.8715	7.42899	4.48796	3.00942	4.17189	12.7489	37.2037	49.2289	31.9161	6.28153	4.18188	2.46415	1.87959	10.351	28.2839	55.5244	27.6467	5.25837	4.15911	1.70067	1.30008
Sobic.010G012600	1.07535e-06	9.73061e-08	24	6	6	5.33121	16.1335	16.7545	18.187	16.8183	9.89983	6.75032	6.58499	9.862	13.2454	14.1148	15.0413	13.7764	9.97676	7.80382	5.34018	10.0763	13.3161	15.1767	18.0989	15.7337	9.757	6.44663	7.57416	7.80917
Sobic.003G395300	1.07535e-06	9.73061e-08	24	6	6	3.70706	5.59179	8.70907	11.5246	9.61407	7.01788	2.5096	3.46649	4.10086	8.62487	10.5771	9.69575	10.1891	7.13386	3.22796	3.28618	4.1874	7.44654	11.11	9.5304	10.7254	6.52937	3.49421	3.05755	4.6167
Sobic.001G532300	1.07535e-06	9.73061e-08	24	6	6	2.99117	2.27279	7.17122	13.6307	6.58827	4.52072	1.3355	1.22785	1.51194	2.6277	7.14392	11.6022	6.6619	1.52035	0.943587	2.44797	1.35596	2.91391	9.10958	10.5837	9.59984	2.64852	2.20936	0.627783	1.4284
Sobic.002G207700	1.07535e-06	9.73061e-08	24	6	6	2.75719	3.26139	10.4337	13.5631	5.29494	0.96416	0.307535	0.595342	1.54074	3.86559	14.532	8.55758	5.28388	0.823088	0.559148	0.191781	0.999719	1.84519	10.4317	12.2678	5.37055	0.735776	0.712677	0.578055	0.851085
Sobic.004G232300	1.07535e-06	9.73061e-08	24	6	6	1.91348	2.23798	3.57694	4.91063	3.40649	1.97407	0.700425	0.693113	1.21881	3.16396	2.57953	4.4797	3.8346	2.43149	1.83553	1.72685	1.56336	2.86429	2.90148	4.36098	2.35742	2.12137	1.46974	1.06025	1.53745
Sobic.006G259700	1.53594e-06	1.5763e-07	24	6	6	49.1837	81.3254	101.146	122.826	86.982	35.3521	24.4922	16.1303	22.629	61.4435	116.303	95.7524	106.503	35.3164	25.4659	19.6134	19.3907	44.3867	117.817	84.9499	95.9347	33.304	23.2856	20.7132	19.5984
Sobic.001G379700	1.53594e-06	1.5763e-07	24	6	6	36.3221	83.7065	245.475	171.309	196.743	82.2099	65.0364	49.5128	77.1354	96.8916	185.699	256.113	165.074	76.5915	63.8409	43.7088	70.2745	116.45	170.545	234.452	275.653	63.2001	54.5373	52.9596	43.7175
Sobic.001G178500	1.53594e-06	1.5763e-07	24	6	6	12.0191	26.7951	29.4957	35.0244	37.013	24.7586	14.558	11.2804	18.0268	30.4739	34.6226	35.6413	38.3279	24.7107	16.2439	14.6682	16.6045	23.149	35.1645	32.4998	33.5196	23.3327	15.9586	15.8302	16.0508
Sobic.003G342200	1.53594e-06	1.5763e-07	24	6	6	7.5542	12.0452	49.416	42.8151	16.9729	7.55859	4.59501	4.32553	5.5207	16.6138	46.6265	39.0967	18.3378	7.27322	3.91118	3.91095	4.27893	14.6252	48.2558	45.6436	23.2006	7.06675	3.987	2.33329	3.38329
Sobic.002G277900	1.53594e-06	1.5763e-07	24	6	6	5.9849	13.4202	27.6785	30.9865	19.2582	10.7346	9.81551	7.66309	8.02778	14.0162	24.1287	32.6706	18.2102	9.64846	9.83625	6.103	7.25266	14.1183	26.0409	32.7473	20.9695	10.3813	11.1257	8.22785	7.42615
Sobic.004G019300	1.53594e-06	1.5763e-07	24	6	6	0.710848	0.923229	1.54803	2.79522	1.60389	0.15	0.0328896	0.0544521	0.0350484	0.758199	1.59439	1.26224	1.05453	0.15221	0.0739307	0.199391	0.12278	0.854491	1.88533	2.76453	1.74492	0.130548	0.0558491	0.0281514	0.0943138
Sobic.003G088800	2.19352e-06	2.52076e-07	24	6	6	8.93958	14.8857	26.9824	34.7273	28.1922	11.1094	6.06588	7.28675	8.32968	16.244	29.1964	59.6039	30.6515	8.88037	6.49951	9.3669	8.45177	14.2173	34.1652	43.7538	41.1185	12.3488	6.842	8.34734	8.68686
Sobic.007G015000	2.19352e-06	2.52076e-07	24	6	6	2.88739	3.03046	5.45551	5.97872	7.0089	1.69977	0.675285	0.430623	2.15883	2.57418	4.05666	4.86897	5.83877	2.5653	0.833365	0.246323	1.52244	2.80681	4.4329	6.02618	6.33409	2.42977	1.1171	0.464577	1.40356
Sobic.005G084600	2.19352e-06	2.52076e-07	24	6	6	1.39155	4.64092	6.10415	6.89392	4.54172	3.41199	2.90214	3.08362	2.30633	4.40144	10.5383	6.83178	3.97131	2.79738	2.04325	1.66418	2.38028	4.382	6.22418	7.16055	6.65348	4.31319	2.07957	1.84418	2.53315
Sobic.003G360800	3.13004e-06	3.98172e-07	24	6	6	32.9444	39.6989	71.558	144.349	110.997	18.0139	6.79275	4.32959	8.86701	42.7664	120.204	144.374	100.812	17.8122	6.52197	1.43524	0.988592	32.7144	97.8647	142.312	153.412	15.3763	7.54419	1.66982	0.903178
Sobic.003G429900	3.13004e-06	3.98172e-07	24	6	6	2.52385	6.69879	8.39236	10.7105	9.02385	6.72171	4.62825	4.8231	5.71563	9.78523	9.81637	11.219	10.4458	8.05788	6.28744	5.63274	5.40589	8.90877	9.10218	10.9057	10.0353	8.06548	5.56871	4.91431	6.35224
Sobic.001G308300	3.13004e-06	3.98172e-07	24	6	6	0.548086	1.66153	3.52515	2.97359	2.40945	2.5133	1.41185	1.30661	2.19848	2.51893	3.96275	4.22192	2.82116	1.57038	1.48213	0.980681	1.60049	2.15915	4.0223	4.85214	3.11086	2.42242	1.51639	1.40213	1.08636
Sobic.006G140700	4.42869e-06	6.21561e-07	24	6	6	84.4201	136.236	248.416	257.026	203.805	154.685	84.417	69.7123	94.3379	130.247	221.982	212.695	173.734	89.8132	51.8376	89.2036	78.7038	162.314	227.692	267.426	224.478	101.105	119.757	37.1681	53.9064
Sobic.006G226100	4.42869e-06	6.21561e-07	24	6	6	22.1623	43.376	84.9832	76.1961	63.8889	61.2577	32.2004	24.8081	47.4851	54.9941	78.3625	98.6717	60.4545	51.6378	34.9623	26.5888	59.6878	59.61	75.4446	103.591	77.4468	67.6286	38.0006	20.1441	48.7539
Sobic.001G072700	4.42869e-06	6.21561e-07	24	6	6	16.4708	29.1154	57.6287	56.8312	36.8141	18.9018	16.2645	11.8737	12.8503	35.9153	66.3652	61.9974	38.8567	20.7694	17.234	8.95483	10.7915	46.4155	64.4357	66.4445	48.1465	20.0487	17.147	13.5872	9.20553
Sobic.010G175600	4.42869e-06	6.21561e-07	24	6	6	0.0546605	0.0399483	0.565601	0.155069	0.0997041	0.0403969	0	0.00304352	0.00929143	0.0424673	0.431503	0.388045	0.131834	0	0	0	0.0184044	0.0463865	0.370512	0.453155	0.0861575	0.0980566	0.00896274	0	0.0189429
Sobic.010G062500	6.24065e-06	9.59374e-07	24	6	6	1.57033	2.24092	6.54032	15.7422	6.7985	2.54935	2.53396	1.51076	1.35177	3.08989	9.51838	13.4279	6.47901	1.63334	1.75325	1.48211	0.472177	3.26655	6.98541	12.3315	8.90746	1.82644	2.35503	1.58069	0.516195
Sobic.001G411400	8.77827e-06	1.46482e-06	24	6	6	74.2845	91.7337	161.028	155.52	115.465	23.9922	3.87724	6.79445	15.011	116.367	200.436	179.929	123.363	19.0192	3.54102	2.22038	1.11465	122.231	193.611	193.248	153.025	26.281	2.85056	1.79177	1.75961
Sobic.003G071000	1.22385e-05	2.21339e-06	24	6	6	4.17172	18.2353	19.0912	23.4951	19.7311	19.5522	10.9844	11.8038	12.2701	17.2645	22.5603	21.1128	20.9755	18.6788	15.346	11.2082	12.0556	18.48	23.1719	20.84	18.1497	18.4774	14.0543	15.038	14.9867
Sobic.003G037400	1.22385e-05	2.21339e-06	24	6	6	3.55905	21.1285	20.0541	28.2245	7.25729	3.08771	3.10412	2.49524	2.83292	15.5544	20.6998	23.1103	6.16965	2.59	2.22219	2.01471	4.59453	23.6377	21.8959	25.4194	9.61946	2.9161	1.96673	1.08919	2.04904
Sobic.006G125800	1.22385e-05	2.21339e-06	24	6	6	2.52245	3.4702	6.49461	14.3377	13.0213	2.93122	1.69609	1.80117	1.13805	4.38189	8.54828	12.1536	8.2814	2.23784	1.09014	1.50251	1.41316	3.17187	8.57517	11.1482	9.74898	2.4383	1.32273	1.2811	0.695612
Sobic.004G062900	1.22385e-05	2.21339e-06	24	6	6	0.960696	1.3251	1.85547	3.69598	1.86161	1.03335	0.208559	0.452187	0.622295	0.835497	2.46798	3.59645	2.5073	0.621636	0.656322	0.0517316	0.347538	0.400428	2.43376	2.48221	2.39685	0.823047	0.379513	0.24392	0.322403
Sobic.001G388500	1.22385e-05	2.21339e-06	24	6	6	0.939194	1.13281	6.11372	7.32287	2.96526	0.648906	0.824576	1.63e-92	0.629165	0.911261	6.65345	6.91955	6.23809	1.48885	0.213994	0.368033	0.651165	2.63968	10.9553	7.24103	5.36762	0.615747	0.770227	1.0985	1.13e-09
Sobic.002G005300	1.22385e-05	2.21339e-06	24	6	6	0.555164	1.63148	1.58903	2.04082	2.00501	1.57108	0.798999	0.757473	1.21989	1.61876	1.71976	2.02258	1.84854	1.50395	0.683073	1.12389	1.16947	1.38373	1.7451	1.77393	1.38754	1.16469	0.680554	1.46409	1.54348
Sobic.010G266000	1.69471e-05	3.31124e-06	24	6	6	26.0835	64.3183	102.158	110.896	94.5927	59.0584	57.048	50.545	35.944	69.4499	104.267	95.9719	80.104	57.8993	48.9194	41.3966	26.764	66.3749	83.4133	91.279	88.7419	48.304	53.4182	52.0435	28.0601
Sobic.002G275100	1.69471e-05	3.31124e-06	24	6	6	21.0043	24.4835	70.6754	113.775	51.1528	0.806589	0.869533	2.93251	6.89722	31.6184	108.651	155.24	54.105	0.909341	0.411463	0.829123	0.598001	41.3315	100.146	187.659	94.4476	0.848012	0.533216	0.797838	0.63469
Sobic.004G006400	1.69471e-05	3.31124e-06	24	6	6	13.338	18.3969	28.9707	33.2874	26.5275	15.3812	14.2036	7.66474	3.79299	20.8872	32.1462	25.6335	20.6611	13.921	11.0986	4.20418	0.621368	17.2474	31.1924	26.9942	22.8148	8.59513	10.5987	5.06906	0.525306
Sobic.004G335700	1.69471e-05	3.31124e-06	24	6	6	7.49639	19.9518	18.58	24.5971	23.4892	18.688	12.2242	11.6482	12.8877	19.3636	21.4855	20.2163	20.5	16.5045	13.8283	11.9364	13.7977	23.5163	23.6362	20.3496	17.1347	15.4582	11.6414	12.2194	9.91602
Sobic.005G026000	1.69471e-05	3.31124e-06	24	6	6	7.41713	15.4352	20.6116	23.3097	19.0492	13.7362	11.6835	7.27916	4.29322	16.9306	27.3203	25.4831	20.4877	13.8614	12.1584	5.38518	3.63646	19.8067	24.62	28.8993	27.5553	12.9179	11.8252	8.48883	4.10253
Sobic.005G183200	1.69471e-05	3.31124e-06	24	6	6	4.16428	10.0625	10.5189	11.7636	12.1353	6.75826	3.11194	2.68509	5.87442	10.1095	13.0437	12.7874	13.2207	4.45373	2.29838	3.4184	6.07464	8.69069	12.9695	11.5568	12.2938	5.48251	2.64753	1.67123	5.20334
Sobic.001G420400	1.69471e-05	3.31124e-06	24	6	6	3.79808	22.9726	22.0515	32.152	27.2607	21.6902	15.3337	17.6013	22.2596	24.5742	25.8697	25.7829	26.9006	20.0695	17.6901	16.4476	21.0574	22.714	27.7597	24.9611	24.6729	20.884	18.0728	16.6991	23.8598
Sobic.002G173100	1.69471e-05	3.31124e-06	24	6	6	2.64597	5.59854	9.18227	12.385	8.59058	4.54458	4.40058	4.00784	2.39331	5.77602	10.8018	11.7875	8.8606	5.71063	4.84334	3.26612	2.83063	5.34283	12.5404	11.7207	8.94209	6.08494	4.07364	4.9048	3.36107
Sobic.K030800	1.69471e-05	3.31124e-06	24	6	6	2.59068	7.31118	9.61894	11.7455	8.92669	8.16322	5.95516	3.5756	3.61086	8.29466	12.4307	10.1126	8.47229	9.32001	5.25849	3.72099	2.83877	9.11682	13.1693	12.0179	10.9332	7.29202	5.17056	4.14616	3.23293
Sobic.003G410200	1.69471e-05	3.31124e-06	24	6	6	1.0311	18.0872	18.2861	19.1691	18.1352	17.9098	16.2635	12.1421	12.7711	19.2675	18.02	19.7893	17.9536	16.924	16.4067	11.2517	14.3177	17.9856	20.5696	19.2853	16.6935	16.9068	16.1501	16.6551	15.0072
Sobic.005G093500	1.69471e-05	3.31124e-06	24	6	6	0.962948	1.7205	2.61923	5.07272	2.65753	0.734149	0.716487	0.888191	1.09195	2.16632	4.5906	7.31702	4.4151	1.12021	0.625016	0.898352	0.903187	2.21699	5.16852	6.12546	5.06276	0.989809	1.00724	0.8625	0.587049
Sobic.003G298700	1.69471e-05	3.31124e-06	24	6	6	0.277138	0.430039	0.649235	1.01129	0.414773	0.243853	0.0721836	0.111808	0.154885	0.55319	0.770397	1.04771	0.83923	0.239617	0.10817	0.0895233	0.0902138	0.378046	0.656133	0.538418	0.936664	0.284862	0.208969	0.0603017	0.358669
Sobic.005G158100	2.33148e-05	4.90618e-06	24	6	6	8.18802	14.6961	15.4008	21.4547	22.2857	10.2374	6.99946	6.35443	4.03434	12.9929	20.0374	19.9849	15.2708	11.3394	7.7903	3.92106	3.95945	10.5915	18.2466	18.7534	16.3373	10.5926	8.37119	6.54031	3.7311
Sobic.008G077600	2.33148e-05	4.90618e-06	24	6	6	1.69598	3.93568	3.77952	6.06505	2.61494	1.73722	1.32001	1.0517	0.901978	2.78731	3.92271	4.5248	3.11556	1.63519	1.57737	1.52144	0.632897	3.20097	4.23489	4.28241	2.69688	1.7772	1.27455	0.988222	0.862714
Sobic.002G351300	2.33148e-05	4.90618e-06	24	6	6	1.50556	3.08807	1.8155	7.29765	7.02216	0.496231	0.351194	0.562026	1.16111	2.4434	3.7608	7.29131	5.00254	0.771913	0.213648	0.450083	0.323968	1.37997	3.27289	3.95793	3.27697	0.485911	0.257291	0.25986	0.486585
Sobic.002G162300	2.33148e-05	4.90618e-06	24	6	6	1.42566	1.64233	2.48849	3.7706	4.45734	0.690849	0.00608487	0.407192	0.310907	0.722857	3.33868	3.65447	2.51012	0.514681	0.333359	0	0.0730231	1.1341	1.92812	4.26701	3.90303	0.789189	0.306837	0.512515	0.483871
Sobic.009G205700	3.2215e-05	7.20235e-06	24	6	6	48.4224	87.3102	71.3948	96.0596	70.1731	33.3835	13.3334	14.5079	18.8306	84.8557	81.5926	72.2444	74.1789	33.8985	28.9037	14.814	19.1286	54.4421	87.8838	64.1596	37.2729	33.6649	15.7456	27.9336	27.5354
Sobic.005G047700	3.2215e-05	7.20235e-06	24	6	6	4.27529	7.41921	5.9817	9.16955	8.00558	3.76092	1.63642	1.73633	1.95941	7.4223	6.88647	8.01631	9.05266	4.26796	3.56167	1.69497	1.6626	4.77388	10.0339	8.19751	7.82693	4.09172	2.35511	2.54755	1.70807
Sobic.002G247500	3.2215e-05	7.20235e-06	24	6	6	1.53207	6.47739	7.16832	9.26112	7.83027	5.02136	5.00165	3.17604	5.31955	5.7992	7.4977	9.21087	9.85061	4.81244	5.88249	4.25432	4.79433	7.41197	7.69631	8.63658	9.48989	4.80364	4.99167	4.59757	4.84488
Sobic.009G146400	3.2215e-05	7.20235e-06	24	6	6	0.760727	0.801662	12.0204	22.079	8.19252	0.606035	1.54216	0.777907	0.917613	1.60642	8.92743	23.6312	6.92408	0.691228	0.510777	0.35598	0.38862	1.60914	9.84607	19.2089	16.8536	1.16812	0.739421	0.179838	0.198085
Sobic.010G186400	4.38775e-05	1.04792e-05	24	6	6	100.631	131.338	236.741	448.28	360.361	11.2848	5.37624	12.9887	27.6373	133.22	340.048	444.723	351.278	7.15764	3.98173	5.06745	4.90354	133.172	243.753	441.618	470.488	9.63186	5.69199	3.66617	4.36917
Sobic.006G265900	4.38775e-05	1.04792e-05	24	6	6	20.0765	47.2922	78.8533	72.0618	62.6341	46.091	36.5698	27.8435	34.2416	55.9788	72.3645	73.2638	61.559	32.4951	26.1969	33.8735	30.7883	44.6009	61.6893	78.3554	71.1086	31.777	33.6653	20.8994	21.5416
Sobic.001G417900	4.38775e-05	1.04792e-05	24	6	6	11.8992	49.312	47.4349	56.3769	51.4918	43.6058	31.797	30.5106	30.5683	51.9976	52.4697	56.3791	52.5773	43.3523	37.0139	34.6882	28.2494	48.577	52.2028	50.7939	46.4341	39.3752	36.1419	34.3313	31.7475
Sobic.001G439100	4.38775e-05	1.04792e-05	24	6	6	1.34144	0.975492	4.30028	7.55626	2.171	3.53264	0.576741	0.57513	0.672669	1.23272	4.04484	3.5039	1.54486	2.47866	0.891267	0.503402	1.20584	0.794386	4.91253	3.75167	3.57002	1.72868	0.990879	0.633024	0.676331
Sobic.007G170700	4.38775e-05	1.04792e-05	24	6	6	0.604407	1.47397	2.77531	1.55403	0.827828	0.575155	0.404631	0.260891	0.287331	0.953097	1.47463	1.85728	0.604018	0.251059	0.252445	0.292499	0.365235	0.96866	1.12558	1.18458	1.26005	0.498604	0.334837	0.197576	0.335909
Sobic.007G069500	4.38775e-05	1.04792e-05	24	6	6	0.550093	0.701812	1.64881	1.83876	1.25785	0.085293	0.151487	0	0.16143	0.624713	1.07333	1.01708	0.74004	0.0673789	0.0567525	0	0	0.52882	1.08674	0.670949	0.97929	0.000204359	0.0754183	0.00208251	0
Sobic.001G215000	4.38775e-05	1.04792e-05	24	6	6	0.233759	0.338431	1.62476	0.975363	0.417014	0.287913	0.182627	0.113132	0.0778457	0.43036	0.710503	0.826039	0.92444	0.120965	0.328409	0.0905988	0.152163	0.318763	0.803549	0.686392	0.498473	0.288284	0.120846	0.122052	0.0806618
Sobic.001G107400	6.00002e-05	1.51163e-05	24	6	6	1.99287	6.82145	10.1895	8.66979	7.85079	6.88078	5.97526	4.57688	4.95066	7.58448	13.5843	11.2942	7.31372	6.3318	5.10207	4.82509	4.13815	8.05981	11.4946	13.7553	9.48083	6.98898	7.59156	4.18024	4.66103
Sobic.001G128600	8.1218e-05	2.16249e-05	24	6	6	24.8243	55.8522	124.448	110.276	84.4698	27.9262	25.8303	25.5729	30.6578	71.7924	125.39	122.547	78.7836	23.2913	20.7253	26.8098	22.3391	69.9873	119.278	131.241	106.298	24.1646	24.1395	20.1263	18.8822
Sobic.004G163300	8.1218e-05	2.16249e-05	24	6	6	1.9261	3.82079	3.76657	4.19283	5.18549	2.01136	1.46891	1.06662	1.08736	2.97188	3.61048	3.49194	5.69263	1.79347	1.05184	1.05468	1.34354	2.58837	4.09759	3.77545	6.25174	1.65615	1.0104	1.18119	1.75834
Sobic.010G040000	8.1218e-05	2.16249e-05	24	6	6	0.716102	0.18259	2.01944	4.00339	1.49624	0.776794	0.000213504	0.531556	0.295415	0.647061	2.42104	3.57136	1.44828	0.625281	0.469779	0.340546	0.285977	0.658997	2.16681	2.90254	1.30368	0.47408	0.681357	0.287612	0.0777322
Sobic.010G006700	8.1218e-05	2.16249e-05	24	6	6	0.45077	1.09855	1.30915	1.51109	0.765686	0.674958	0.461065	0.357033	0.786136	1.2495	1.27062	1.30343	0.581722	0.648967	0.380011	0.285901	0.268904	1.36813	1.72001	2.09397	2.08646	0.498873	0.419513	0.269616	0.356367
Sobic.003G208200	8.1218e-05	2.16249e-05	24	6	6	0.0931907	0.0897635	0.653587	0.60259	0.286543	0	0.0394392	0	0.042028	0.325285	0.949017	0.974662	0.207956	0.0654267	0.0591014	0.0489132	1.71e-07	0.172096	0.865089	1.31757	0.779544	0	0.0326215	0	0.0435483
Sobic.001G080400	9.81603e-05	2.61567e-05	24	6	6	0.21528	0.174297	0.39076	0.394322	0.642787	0.174152	0.131678	0	0.0439969	0.0972926	0.296771	0.552445	0.518034	0.0545116	0.0633481	0.0512048	0.0687996	0.0720635	0.710845	0.477225	0.177933	0.148686	0.0144506	0.0692422	0
Sobic.001G414000	0.000109471	3.06885e-05	24	6	6	3.43151	11.488	11.2551	16.0753	11.6511	13.6781	6.79821	2.24522	2.75397	12.841	13.2431	15.5544	12.8094	11.312	7.91217	5.53803	1.51807	11.9684	12.9114	13.7445	10.948	9.70224	6.64382	3.70881	1.74843
Sobic.005G059800	0.000109471	3.06885e-05	24	6	6	2.005	8.94158	9.53074	11.9412	8.63689	7.06275	6.68619	6.17795	5.27832	8.71443	9.64547	10.5854	9.10059	6.39478	6.43161	5.89354	5.19944	10.3222	10.6494	11.0894	10.3179	6.95503	7.27156	6.91194	5.84151
Sobic.010G258200	0.000109471	3.06885e-05	24	6	6	1.19615	2.13323	4.07334	5.29555	2.87656	1.42737	2.21086	1.00435	1.22511	1.9103	4.06172	6.35413	2.14497	1.5132	1.70071	1.38925	1.17892	2.2946	4.76516	7.59386	4.82757	1.39598	1.73115	1.45385	0.716087
Sobic.003G200100	0.000109471	3.06885e-05	24	6	6	1.19509	7.01922	19.5878	19.2607	9.78578	7.15132	7.8765	6.73302	6.60469	8.06691	21.3245	23.4655	9.21878	6.8401	8.12866	6.63233	5.77568	9.19883	20.4223	27.6949	18.5892	6.76587	7.77904	6.65528	6.28916
Sobic.001G510400	0.000109471	3.06885e-05	24	6	6	0.230456	0.236722	0.701295	0.77534	0.503866	0.258932	0.051071	0.118669	0.217806	0.386436	0.51773	0.433381	0.242489	0.296159	0.0479447	0.190107	0.234164	0.289872	0.806512	1.09952	0.60564	0.202188	0.44156	0.192092	0.141042
Sobic.002G215300	0.000109471	3.06885e-05	24	6	6	0.194018	0.173113	1.05213	0.793724	0.542968	0.0736358	0	0.10127	0	0.269666	0.742009	1.40954	0.172399	0.0812115	0	0.0405498	0.0272417	0.513614	0.719298	0.921637	1.26817	0.0645145	0	0.109255	0.0722044
Sobic.005G057200	0.000131684	3.69514e-05	24	6	6	0.124416	0.0926862	0.231954	0.254981	0.218033	0.118276	0.0350112	0	0.0746186	0.123756	0.198639	0.247436	0.147686	0.0869629	0.0786988	0.086843	0	0.183329	0.368375	0.164484	0.226331	0.0690833	0.144795	0.0584963	0
Sobic.001G176800	0.000146676	4.32143e-05	24	6	6	10.0801	49.8296	114.202	128.238	73.3327	39.2835	49.016	45.3067	45.6453	64.6471	137.438	161.269	75.4402	46.4327	44.2536	43.9499	36.4245	64.84	128.932	162.164	98.485	43.3485	46.8434	38.0887	36.2038
Sobic.001G451700	0.000146676	4.32143e-05	24	6	6	4.82151	9.11557	9.91473	11.8324	8.71329	6.2152	2.50231	2.2289	2.66243	7.98526	10.758	9.95802	7.23142	5.98165	3.18356	4.90351	1.65418	6.03308	10.458	6.64591	4.6158	5.31516	3.11527	2.50343	2.2601
Sobic.010G187500	0.000146676	4.32143e-05	24	6	6	3.07366	7.58091	13.0187	11.751	8.52532	4.65248	5.55483	5.22835	7.54908	7.37747	12.7237	15.4316	7.77607	4.96186	5.30509	4.75236	5.93268	7.44202	13.8333	15.8067	11.4485	4.29246	4.88824	5.40014	7.72396
Sobic.010G026900	0.000146676	4.32143e-05	24	6	6	3.05476	6.22804	5.08911	7.24124	4.97348	2.5229	1.60114	0.855822	1.57516	4.82955	5.32878	5.14991	4.99535	2.00378	1.64602	1.26666	1.07039	7.10252	5.69698	5.70046	6.1304	1.84959	1.64843	1.93968	2.09536
Sobic.005G057700	0.00019567	6.03976e-05	24	6	6	1.99328	6.55715	9.48658	12.3119	6.71649	3.18977	4.51065	4.19425	4.05463	7.09477	12.4594	7.891	7.97572	4.81665	3.76765	3.30516	2.31829	6.42175	9.78183	8.46153	5.92752	4.21081	2.69515	3.9768	2.83777
Sobic.002G361100	0.00019567	6.03976e-05	24	6	6	0.753731	1.15384	1.59809	2.58577	1.10847	2.42633	0.474554	0.0739938	0.532153	1.2095	1.73799	1.8402	1.52306	0.258671	0.366764	0.800066	0.28733	0.94182	1.48016	1.52202	0.756886	0.788192	0.270477	0.120363	0.437308
Sobic.010G216700	0.00019567	6.03976e-05	24	6	6	0.243346	0.135058	0.50216	0.668781	0.550691	0.459589	0.0816266	0.158017	0.195715	0.288529	0.430036	0.576882	0.322801	0.338125	0.129885	0.2102	0.170026	0.267795	0.605094	0.607186	0.381099	0.281861	0.16879	0.221619	0.14791
Sobic.001G425300	0.00019567	6.03976e-05	24	6	6	0.204538	0.463354	0.512022	0.733913	0.264238	0.465858	0.222762	0.147851	0.101736	0.525465	0.567447	0.742184	0.436607	0.316176	0.429194	0.236805	0.296443	0.55545	0.547904	0.498355	0.525731	0.439548	0.315863	0.212678	0.351386
Sobic.008G093400	0.000233239	7.20999e-05	24	6	6	0.0160942	0.0119578	0.338788	0.0827108	0.026466	0.0512966	0	0.0038647	0.0117984	0.0217041	0.176988	0.152873	0.115492	0	0	0	0.0138902	0.0254503	0.184627	0.217269	0.0393834	0	0.011381	0	0.00259215
Sobic.002G070200	0.000260606	8.38022e-05	24	6	6	6.06575	10.0605	20.6425	27.0098	17.2046	13.4054	6.52136	11.1553	8.62634	12.3844	27.3495	24.404	17.9089	13.3999	10.1818	5.63381	8.86247	9.36379	26.174	26.3815	14.4328	13.4543	6.87105	13.4535	8.50323
Sobic.003G331600	0.000260606	8.38022e-05	24	6	6	2.78807	6.14601	10.1303	11.6378	9.23166	7.09592	5.9698	4.57596	4.72304	6.1458	11.7024	11.8666	11.0331	6.69014	6.0367	11.218	6.70732	8.26223	9.43045	10.9542	8.05621	5.4138	4.43905	4.73526	5.06036
Sobic.001G182600	0.000260606	8.38022e-05	24	6	6	1.9279	4.31692	4.87611	10.4002	2.92234	1.23037	0.74568	0.68057	0.955311	6.40787	4.38728	13.151	4.48275	1.00842	1.75474	0.60995	1.02203	1.88177	7.02508	2.84196	1.90692	0.827698	0.934059	2.26084	3.56106
Sobic.005G149200	0.000260606	8.38022e-05	24	6	6	1.03573	6.56325	7.85856	7.46525	7.48989	7.32046	5.93196	5.31299	5.15771	8.21467	8.14474	7.37557	6.59929	6.21338	5.36115	3.31967	5.20295	7.02967	7.52434	7.41124	6.93071	6.78678	4.70549	5.81276	5.56836
Sobic.009G073800	0.000260606	8.38022e-05	24	6	6	0.21158	0.256373	0.274969	2.29218	0.501715	0	0	0	0.0428461	0.114104	0.196178	1.4822	0.91423	0.0294454	0	0.120105	0.0592633	0.169031	0.277892	0.898507	1.21064	0.143315	0	0.0404506	0.0534658
Sobic.001G462200	0.000345492	0.00011546	24	6	6	10.0961	41.9248	38.1751	43.4648	47.1819	38.1935	22.5688	20.4051	21.5905	37.3946	35.0776	38.0855	43.2055	35.2749	25.5814	20.5951	27.5918	35.2516	38.9737	37.7529	39.882	33.4941	25.2965	28.7093	31.3272
Sobic.006G162800	0.000345492	0.00011546	24	6	6	2.96391	17.7746	28.4062	26.1853	18.7301	16.5371	15.4385	14.6816	10.4931	19.7853	30.6273	27.1914	17.0866	16.1931	17.4198	12.5942	10.6054	19.4682	32.4034	30.2887	22.2034	14.0542	16.772	15.4322	12.3015
Sobic.001G278700	0.000345492	0.00011546	24	6	6	0.526519	1.66546	2.59543	2.46707	2.24352	1.05576	1.51632	1.49891	1.9638	1.82461	2.32725	3.96463	2.14341	1.1497	1.50211	1.52045	1.66658	2.09757	2.53921	2.65245	4.03698	1.65513	1.46881	1.40262	1.82308
Sobic.010G156800	0.000345492	0.00011546	24	6	6	0.128884	2.05205	3.73515	5.13176	2.24886	2.69326	2.08932	2.06659	1.91972	2.55291	3.76315	4.25329	2.20332	2.94716	1.29746	0.863735	1.67708	2.63377	3.40477	3.69867	3.55334	1.75592	2.06044	1.56247	0.854443
Sobic.006G164300	0.000455324	0.000157996	24	6	6	44.3793	88.9365	96.5326	140.967	143.059	43.9274	36.8073	33.7708	23.9478	103.832	148.817	111.134	138.713	61.7511	52.0881	31.8067	18.3439	45.3907	158.389	127.225	118.966	52.4214	36.5776	46.5676	23.568
Sobic.010G231500	0.000455324	0.000157996	24	6	6	12.0284	48.7406	56.9599	54.9962	49.0149	46.2048	29.7438	28.5175	23.9238	55.9552	70.9852	62.6411	53.1234	48.2406	41.3223	28.3226	21.8601	55.5956	66.0057	65.2603	45.9475	47.2977	36.624	39.3062	27.4226
Sobic.006G097400	0.000455324	0.000157996	24	6	6	2.10405	4.36839	4.36684	6.49489	6.81748	1.8762	1.66614	1.3894	2.15108	4.87006	4.73282	5.43468	6.18345	1.56518	1.96861	1.66899	2.34927	4.16645	5.70046	5.09295	6.99639	2.56052	1.96117	1.95398	1.92185
Sobic.002G110000	0.000455324	0.000157996	24	6	6	1.79263	3.56577	4.61216	4.74467	5.7936	2.00075	1.18753	1.93038	2.0873	5.17205	6.94624	8.27274	4.95976	1.12502	1.38855	0.907343	1.11225	5.43585	6.89787	6.17734	6.22833	0.876467	0.918658	0.864581	1.12943
Sobic.003G051300	0.000455324	0.000157996	24	6	6	1.38235	1.97314	3.38601	6.80324	4.39401	0.470008	0.357759	0.369369	0.708921	2.10239	4.73615	5.05681	3.89855	0.296208	0.0896816	0.887398	0.347761	1.97741	3.5931	6.58302	6.93821	0.294134	0.147957	0.199246	0.0658389
Sobic.010G207700	0.000455324	0.000157996	24	6	6	1.11059	2.09329	4.73517	4.32772	1.76705	1.10087	1.67045	0.578886	0.766017	3.25235	4.17436	3.86098	1.5519	0.857488	0.797131	0.677547	0.431225	3.81421	3.93291	4.05022	2.61751	0.879399	1.1285	0.938065	0.260697
Sobic.001G543400	0.000455324	0.000157996	30	7.5	6	1.01908	3.22681	2.54388	4.55229	3.50338	4.50483	3.4379	3.19452	1.3322	2.06218	1.95658	3.62243	4.48241	5.8481	4.44932	2.63577	2.23945	2.61845	1.5807	2.64296	2.64896	5.40627	3.72253	4.90851	3.86511
Sobic.001G019700	0.000455324	0.000157996	24	6	6	0.956051	2.40719	3.95438	7.15855	6.19674	1.68645	1.65921	1.72922	2.29053	3.30946	4.7678	7.4728	5.32334	1.38838	1.53444	1.69646	2.21919	3.05521	4.49879	8.45555	5.65678	1.51023	2.1184	1.29445	1.93107
Sobic.009G132100	0.000455324	0.000157996	24	6	6	0.531285	1.90878	2.49057	2.3704	2.27901	1.63096	1.53271	1.47481	1.31358	1.79972	3.04019	2.40997	2.30804	1.46869	1.26572	1.37213	1.19624	1.78877	3.10218	2.28785	4.10758	2.16844	1.40085	1.40017	1.68605
Sobic.009G161400	0.000455324	0.000157996	27	6.75	6	0.209172	0.233119	0.277809	0.213771	0.548383	0.396641	0.176116	0	0.0625588	0.0691697	0.142745	0.45638	0.495269	0.437448	0.175945	0	0.146738	0	0.112305	0.367735	0.54817	0.6371	0.242786	0	0.0648219
Sobic.004G277100	0.000536436	0.000186385	24	6	6	0.136391	0.210372	0.701963	0.514431	0.27493	0.238625	0	0.0820446	0.282273	0.624204	1.15935	0.823697	0.391075	0.263176	0.119083	0	0.17656	0.277404	0.202693	0.373334	0.266367	0.22098	0.0438192	0	0.233987
Sobic.009G008900	0.000597728	0.000214775	24	6	6	92.0442	259.923	154.096	242.115	221.327	150.773	81.3592	91.1569	107.231	198.321	164.587	173.156	206.728	139.746	95.0565	85.6301	101.758	237.011	171.448	138.135	164.235	115.147	91.0729	101.174	109.403
Sobic.002G162800	0.000597728	0.000214775	24	6	6	9.19995	43.2318	50.0764	50.4631	46.8459	40.6798	39.9934	30.7862	27.4565	47.9157	65.7573	62.4486	41.005	39.3509	44.0794	32.33	22.112	49.4042	55.1452	66.6337	49.9874	41.5145	46.8794	36.1921	24.6614
Sobic.003G141000	0.000597728	0.000214775	24	6	6	8.37352	16.3364	24.8144	22.238	20.2103	12.7457	10.4554	8.36836	7.32556	17.744	27.6514	29.6862	27.4804	12.6539	12.266	19.3116	7.48587	20.7326	24.7724	25.8618	23.632	13.5012	13.5935	8.17345	7.76709
Sobic.002G288200	0.000597728	0.000214775	24	6	6	4.86383	16.5156	21.5295	23.2589	18.7378	16.8732	15.3122	11.3891	10.5903	19.8546	26.5009	25.5263	23.3869	17.5041	18.4195	11.1766	10.3414	18.6285	24.4493	21.751	15.3341	17.4728	15.8971	15.4973	12.7291
Sobic.006G267900	0.000597728	0.000214775	24	6	6	1.92014	4.62741	4.94	7.18347	5.37745	2.06965	2.9291	2.22451	2.95569	4.38678	9.46828	12.4622	5.76072	3.2155	3.07124	3.22487	2.86145	2.6268	7.17421	7.36778	4.32984	3.75847	2.23661	3.07591	3.08205
Sobic.007G218800	0.000597728	0.000214775	24	6	6	0.965316	1.81651	1.17736	4.43923	2.53447	2.07164	0.280014	0.499467	1.12924	2.00857	0.970915	2.73516	3.06098	1.45909	1.03564	0.457125	1.49712	2.34678	2.08001	2.6696	2.15317	2.45458	0.495412	0.769784	0.966594
Sobic.006G015100	0.000597728	0.000214775	24	6	6	0.191571	0.214133	0.458309	0.587571	0.541752	0.22265	0.110187	0.0556739	0.134082	0.254145	0.247669	0.737089	0.301556	0.0595288	0.107744	0.305808	0.117018	0.1705	0.309475	0.422232	0.42651	0.247247	0.104073	0.105112	0.0396948
Sobic.010G193000	0.000780115	0.000290087	24	6	6	13.2244	33.7332	16.0167	77.5321	43.9575	14.5949	6.18982	6.30131	5.7197	27.6866	23.2212	58.9001	52.4568	24.1243	19.7993	8.48196	10.531	16.8438	32.9514	34.1554	23.6679	24.3764	6.94575	13.8014	11.551
Sobic.002G279700	0.000780115	0.000290087	24	6	6	10.8141	43.0795	44.3863	58.9042	52.0222	43.5461	26.1308	31.4316	36.7288	43.5993	42.388	44.6959	47.2015	39.4892	24.8472	28.2276	38.1687	50.1324	42.7781	37.9983	45.0328	41.8706	33.065	30.0647	36.0165
Sobic.006G167800	0.000780115	0.000290087	24	6	6	3.87855	13.8362	19.0654	26.4989	18.212	10.9289	13.5803	12.1911	19.4011	13.8101	21.8222	26.0707	22.9901	11.2675	15.4482	12.5028	19.6329	15.2323	24.4286	27.1582	15.6603	13.6252	13.4389	10.7963	20.4587
Sobic.005G055200	0.000780115	0.000290087	24	6	6	3.87474	10.5547	11.7515	18.8043	13.2419	7.18333	11.9608	7.76219	4.85557	13.2875	14.3107	14.2495	14.0549	7.92236	10.4982	6.49869	5.12516	9.2454	13.9466	17.3929	13.9913	9.55267	8.47985	9.51615	8.80463
Sobic.003G186900	0.000780115	0.000290087	24	6	6	2.20023	20.5738	19.3698	22.2454	20.5989	20.1028	17.4873	15.2353	12.4975	20.9073	21.6802	21.932	20.2439	19.0069	17.3623	16.2202	10.7308	21.2639	17.8513	21.743	20.2278	15.8919	18.5387	16.2586	11.8704
Sobic.010G035600	0.000780115	0.000290087	24	6	6	0.783181	0.861133	1.12884	1.84254	2.02571	0.244196	0.433712	0.16792	0.92436	1.1498	2.10917	4.59778	1.60082	0.448866	0.81242	0.403422	0.180682	1.04089	2.17796	3.1413	3.19314	0.320921	0.896844	0.36232	0.359174
Sobic.008G117400	0.00101826	0.000389368	24	6	6	9.51667	27.1287	36.8911	23.9324	24.8344	14.154	13.5668	4.93702	11.3758	22.6457	28.7011	32.1562	19.9099	7.16857	10.6679	3.65546	12.1461	33.345	15.9677	24.7875	27.5127	8.41182	8.10908	4.10873	8.23026
Sobic.004G069900	0.00101826	0.000389368	24	6	6	8.84209	44.4212	44.8404	70.4936	68.2046	43.2142	36.1772	33.1779	38.9536	48.3558	56.169	70.3339	73.7991	49.1207	51.9286	36.4863	38.4169	35.4938	56.0447	59.4723	50.9156	46.1114	32.5944	43.5855	41.414
Sobic.004G319000	0.00101826	0.000389368	24	6	6	5.70649	22.0703	40.3915	34.8417	28.5639	19.2054	24.1881	20.4937	25.5481	24.4486	32.3096	41.1219	23.0515	17.4839	18.9217	16.7165	27.0374	24.9127	32.5305	38.9947	36.5976	14.1912	19.5292	18.7805	20.8773
Sobic.007G027100	0.00101826	0.000389368	24	6	6	5.16061	16.4779	13.0807	18.8999	17.9569	16.7278	8.1533	8.00727	8.83681	14.5974	15.3765	17.118	17.9932	16.2178	12.1299	7.0783	14.4481	12.5823	18.2224	18.1402	15.0407	15.8525	9.04666	12.4429	16.9076
Sobic.006G217900	0.00101826	0.000389368	24	6	6	1.37737	2.11823	2.16919	4.52002	3.23859	1.98137	1.12562	0.588075	1.02608	1.62986	1.65978	2.71289	2.31686	1.02196	0.58936	1.34802	1.61601	1.12437	3.29486	2.12378	5.10432	1.09714	0.897385	1.03109	2.00854
Sobic.006G027500	0.00101826	0.000389368	24	6	6	1.20382	1.34109	3.60385	2.53928	2.06623	1.55986	0.659305	0.209293	0.539182	0.955392	1.83326	1.37998	0.676954	1.3427	0.227832	0.335213	0.534847	0.560221	1.42087	0.659874	0.556675	0.633319	0.363289	0.169346	0.410363
Sobic.001G321200	0.00101826	0.000389368	24	6	6	0.582401	1.64439	1.80749	2.69082	2.15979	0.98385	1.04918	0.582618	1.08879	2.36387	2.22666	3.15517	2.1172	0.787615	1.01109	0.66518	1.06498	2.40263	1.68945	2.16958	3.26435	0.920702	1.17503	0.954509	1.29068
Sobic.009G247000	0.00131881	0.000519467	24	6	6	7.18703	31.5601	26.0828	30.1597	32.4758	27.7891	20.3608	19.7437	20.8474	28.335	30.402	29.6504	32.9567	27.0706	23.168	22.0537	21.1522	29.0204	30.9131	28.0513	29.4967	29.0034	22.6137	23.3419	23.8644
Sobic.005G226300	0.00131881	0.000519467	24	6	6	4.83634	13.7641	15.0164	17.3854	7.17195	5.13705	4.59545	3.32467	2.14471	12.3706	15.524	8.48684	6.47338	3.44377	4.0213	2.53767	1.03408	7.31847	16.4594	12.3707	6.57754	2.51511	2.60802	3.50275	2.11118
Sobic.006G159800	0.00131881	0.000519467	24	6	6	1.30665	5.94707	4.88729	5.48667	7.61487	4.69857	3.02893	3.35012	4.12706	7.35868	7.17317	7.30508	8.63815	4.39415	4.14242	2.52275	3.02333	7.70768	7.03821	6.32904	6.64343	4.02119	2.9725	2.3238	4.00277
Sobic.002G180800	0.00131881	0.000519467	24	6	6	0.787484	4.80958	4.63902	5.10421	4.16851	3.48496	4.63161	2.67997	2.62677	5.24634	6.33605	6.53289	4.37456	3.86464	2.84622	2.05623	3.02929	8.78623	4.41701	4.40834	4.86256	4.12649	3.39723	2.68332	3.72852
Sobic.001G007300	0.00131881	0.000519467	24	6	6	0.619022	7.29133	10.3251	10.3857	9.68552	9.44967	7.37824	7.58268	10.4982	8.98587	9.78183	12.7645	8.89092	9.57608	7.79434	8.36628	8.07952	9.93462	11.7649	12.3784	9.98809	7.96875	7.89648	7.11668	9.32147
Sobic.006G158800	0.00131881	0.000519467	24	6	6	0.504654	0.922677	1.26449	0.77559	0.723494	0.196237	0.232354	0	0.0619014	0.615986	1.22412	1.47791	0.30629	0.0480946	0.261145	0.0720425	0.0967975	0.304169	1.22237	1.1371	0.625857	0.0573095	0.288282	0.194107	0.448985
Sobic.001G059800	0.00131881	0.000519467	24	6	6	0.142453	0.530353	0.448303	0.48448	0.529437	0.410028	0.253999	0.280974	0.312417	0.427535	0.414841	0.539998	0.538081	0.150214	0.109524	0.225352	0.272095	0.478594	0.701626	0.683561	0.550886	0.290539	0.272502	0.272866	0.400661
Sobic.002G246300	0.0015329	0.000604211	24	6	6	0.594892	1.35201	9.66714	6.81886	0.530071	1.72528	0.510706	0	1.08845	3.61043	6.62294	6.49679	3.77	1.69136	2.30957	0.633386	0.864514	4.45701	3.90796	3.59898	5.86927	0.508977	0	0.853281	0
Sobic.007G190200	0.0017001	0.000688955	24	6	6	10.8042	129.181	142.795	89.1004	108.498	105.935	93.2185	55.4378	93.5733	136.105	157.482	155.105	136.095	77.314	83.0231	69.7003	105.647	145.377	129.191	170.277	180.756	86.8339	98.8976	72.5886	82.5669
Sobic.005G005300	0.0017001	0.000688955	24	6	6	0.913143	2.06422	1.28764	2.16964	2.3711	1.50668	1.00994	0.772841	0.613025	2.1628	1.93272	1.9103	1.84372	1.53632	0.487294	0.625061	0.681882	1.42475	2.32698	1.33914	1.65008	0.923736	0.540872	0.805623	0.947621
Sobic.003G014400	0.0017001	0.000688955	24	6	6	0.704145	1.45534	1.53352	1.54528	1.23586	0.847122	0.405072	0.537709	0.246663	1.22728	1.36017	1.88126	1.09845	0.893458	0.564131	0.502378	0.289287	0.707026	1.38377	1.05292	0.8313	0.570914	1.05301	0.821816	0.575069
Sobic.006G113600	0.0017001	0.000688955	24	6	6	0.692557	1.28134	0.645551	1.17287	1.59286	0.0640059	0.397878	0	0.181712	0.736686	1.38208	0.763241	0.839175	0.423546	0.127765	0.140987	0.142075	0.446445	0.48931	0.623084	1.2248	0.392542	0.282084	0.142451	0.313809
Sobic.007G156300	0.00196894	0.000798733	24	6	6	0.0528062	0	0.111006	0.177955	0.243469	0.0363268	3.57e-06	0.0454101	0.0937393	0.138194	0.285189	0.186504	0.154608	0.0485541	0.0835688	0	0	0.179127	0.280466	0.436225	0.169052	0.115714	0.0727592	0.0489905	0.0971303
Sobic.007G041700	0.00196894	0.000798733	24	6	6	0.0405034	0.182282	0.0511393	0.220538	0.195358	0	0.000376064	0	0.00614111	0.0213286	0.182196	0.208207	0.0775683	0.0771107	0.151958	0	0.0117881	0.0885053	0.23068	0.0773735	0.141744	0.182905	0.00038814	0.000222616	0.0330484
Sobic.003G246200	0.00218143	0.000908511	24	6	6	4.16135	12.2577	18.7561	17.4685	9.898	11.8706	8.83226	7.0513	5.78581	15.6536	18.455	17.7313	9.8464	8.29514	6.13576	7.18972	4.98319	12.6475	17.6814	19.4192	9.61633	9.89998	10.6929	7.78573	6.67909
Sobic.004G181200	0.00218143	0.000908511	24	6	6	1.80813	7.33373	3.78238	22.6329	12.754	3.56439	2.67774	2.48972	3.94216	4.75556	4.68184	17.3123	17.0131	2.14429	2.31482	2.31755	4.50003	5.2308	4.45414	10.8644	9.19393	1.59766	1.838	2.90154	4.07808
Sobic.007G070900	0.00218143	0.000908511	24	6	6	0.235528	0.47953	0.728606	0.494696	0.566578	0.101986	0.045284	0.0701303	0.482567	0.369654	0.298933	0.546578	0.191024	0.0375011	0.03393	0	0.188653	0.276643	0.519782	0.890429	0.490453	0.0893533	0.218561	5.66e-07	0.490719
Sobic.003G204700	0.00251862	0.00104993	24	6	6	16.5349	37.1914	13.9871	83.7114	15.9069	19.3126	2.5543	3.9558	0	20.503	16.433	21.6625	21.5494	8.45937	8.88581	0	4.25643	5.57295	26.061	15.8753	11.0082	2.52005	0	6.40155	5.64086
Sobic.001G052000	0.0027888	0.00119135	24	6	6	23.3395	49.5678	51.2316	54.2519	27.9455	37.3168	16.7708	14.5081	16.5608	53.8105	50.9085	58.4829	28.7052	28.1955	20.7979	25.1799	9.36846	44.4145	53.6734	29.3461	37.866	23.6522	17.6296	18.5264	13.6753
Sobic.005G210100	0.0027888	0.00119135	24	6	6	3.66252	10.1568	7.33251	12.1935	6.59836	3.41324	2.80187	2.15293	1.55895	8.93301	8.42756	7.12951	5.63231	2.18376	1.87679	0.895102	1.14282	10.8213	11.2902	9.31802	7.18141	2.55292	2.85889	2.58491	1.16558
Sobic.003G001200	0.0027888	0.00119135	24	6	6	1.45829	10.5162	12.3628	10.4189	11.882	12.0878	9.34646	7.409	9.5263	11.1718	14.0187	12.3142	9.93458	7.76381	9.30133	9.32252	7.45571	10.5316	11.5927	11.6384	9.73465	10.294	9.34676	6.10175	7.08546
Sobic.004G286400	0.0027888	0.00119135	24	6	6	0.969507	2.39211	3.81781	5.01516	3.91686	1.90972	1.41587	1.75544	1.51487	2.53603	2.58167	5.47682	4.39898	1.54405	1.50642	3.01103	2.533	2.37038	3.7878	3.70827	2.88823	1.89665	1.98108	1.85929	1.56134
Sobic.004G293600	0.0027888	0.00119135	24	6	6	0.618785	1.01003	1.04434	1.18481	1.10122	0.382321	0.169758	0.13145	0.226126	0.600053	0.687956	0.806555	0.892754	0.455809	0.476981	0.263171	0.212161	0.740753	0.602897	0.365536	0.335318	0.456668	0.0702064	0.177269	0.230834
Sobic.010G032500	0.0027888	0.00119135	30	7.5	6	0.420176	0.647475	0.257199	0.92359	0.90258	1.16285	0.652205	0.0871465	0	0.576345	0.308362	0.537757	1.4329	1.48498	1.26242	0.606656	0.407557	0.284595	0.291023	0.255341	0.468465	1.71589	0.854146	1.04429	1.26027
Sobic.003G153400	0.0027888	0.00119135	24	6	6	0.226964	0.848981	1.05892	1.00512	0.846335	0.780171	0.684145	0.474249	0.496831	0.909235	0.667227	1.26218	0.692528	0.547623	0.314041	0.606645	0.53596	0.913567	1.26005	0.658766	0.683288	0.638565	0.62997	0.222839	0.299247
Sobic.002G148700	0.00355626	0.00155376	24	6	6	10.5644	28.3812	12.7423	19.3474	17.9838	7.66755	3.04346	1.59774	3.73795	18.9629	12.7937	10.3535	12.2397	8.41369	4.63805	1.92549	2.44981	13.7756	11.8911	5.61431	9.48524	7.7865	2.47468	3.53362	4.04405
Sobic.006G270700	0.00355626	0.00155376	24	6	6	2.99778	13.1872	14.5493	16.5477	13.666	10.1059	11.8151	10.3098	7.67025	15.5043	17.1056	14.8144	14.2212	9.45737	10.0219	8.90508	7.60422	17.4955	19.9159	18.784	17.8718	12.3014	11.8727	10.0955	9.55606
Sobic.006G227200	0.00355626	0.00155376	24	6	6	1.07745	1.99016	0.907348	3.71231	2.18405	1.15671	1.46448	0.422385	0.466415	3.44687	1.80794	2.85188	1.39961	0.621152	0.576961	1.04611	0.985832	3.62568	2.93393	2.30042	1.66072	1.46508	1.15244	0.279861	0.447467
Sobic.010G198500	0.00355626	0.00155376	24	6	6	0.248358	0.541273	0.290267	0.744524	0.424426	0.345357	0	0.158322	0.126071	0.240905	0.331435	0.433497	0.692704	0.00404659	0	0	0.0135689	0.0892178	0.293353	0.304552	0.225045	0.129917	0.0888141	0	0
Sobic.004G248200	0.00355626	0.00155376	24	6	6	0.154212	0.276654	0.197814	1.09934	1.08466	0.31381	0.0696688	0.107895	0.148484	0.410436	0.564675	0.886272	0.808172	0.23073	0.104402	0.0864045	0.406331	0.608011	0.199917	1.78653	0.750625	0.0687345	0.288127	0.116402	0.384637
Sobic.003G339600	0.00355626	0.00155376	30	7.5	6	0.0569822	0.110425	0.19739	0.137647	0.173173	0.0939412	0.142111	0	0.0444496	0.0491469	0.11981	0.0884373	0.263926	0.39316	0.283279	0.155945	0.189477	0.0825384	0.0457042	0.141843	0.0898821	0.0823047	0.241508	0.24392	0.163221
Sobic.002G013400	0.00408093	0.00178473	27	6.75	6	0.0809694	0.160672	0.0287211	0.884022	0.80414	0.0683441	0.0910384	0	0	0.178777	0.196767	0.579059	1.85611	0.77888	0.432012	0.0376358	0.12642	0.0529671	0.174158	0.151446	0.379298	0.868235	0.150602	0.161578	0.134031
Sobic.004G114400	0.00451099	0.00201569	24	6	6	42.3568	91.5874	74.2697	85.3884	83.6933	36.9649	15.4779	16.0496	25.4868	86.3919	60.5965	85.9137	89.6143	42.5732	25.2247	27.3588	24.4317	38.0768	65.0694	39.937	30.5335	42.2096	14.8481	21.2958	29.9315
Sobic.003G195600	0.00451099	0.00201569	30	7.5	6	3.69646	10.6708	5.23031	17.3566	16.3321	13.1837	8.16235	9.16897	4.96296	9.45795	4.94863	16.8839	21.6565	19.4364	21.7143	10.5672	14.0825	8.805	6.93279	9.3021	9.91036	19.2625	10.2818	19.9318	17.2584
Sobic.006G066900	0.00451099	0.00201569	24	6	6	2.28017	5.21299	4.55572	5.86642	6.35854	1.98834	3.06312	0.00138662	3.26418	3.09354	6.73876	7.42221	4.61465	3.26073	2.95086	2.71353	1.09659	2.67324	4.6169	8.58993	6.28622	0.863441	1.80972	3.30235	1.93272
Sobic.001G172500	0.00451099	0.00201569	24	6	6	1.00947	1.40353	1.88393	2.79254	1.52606	1.11809	0.41443	0.173063	0.456317	0.793491	1.0077	1.29642	2.1734	0.558796	0.825954	1.31894	0.345298	1.15237	1.2402	1.62251	1.5676	0.4956	0.312175	0.526362	0.173221
Sobic.002G216900	0.00451099	0.00201569	24	6	6	0.894313	1.95422	1.04055	2.13518	2.60825	0.601331	0.345533	0.243236	0.133896	1.36942	0.763798	1.11	2.14177	0.624185	0.776695	0.35062	0.4711	0.740174	0.721104	1.00843	1.44401	0.433871	0.415712	0.498588	0.520273
Sobic.008G191600	0.00451099	0.00201569	30	7.5	6	0.862173	1.8983	0.431878	3.9527	2.23276	3.00966	1.5645	1.21146	0.764131	0.691663	0.792532	2.57994	5.63705	3.61614	3.32134	0.970162	0.869018	0.791489	0.561174	0.714595	0.79599	5.08076	1.18622	1.57926	3.88689
Sobic.007G198000	0.00568138	0.00260144	24	6	6	9.90587	22.614	11.1591	15.4862	20.1058	5.62191	1.2475	1.47719	2.51955	12.2437	11.0239	9.88782	21.1221	2.9306	1.94886	2.07903	1.31286	5.62429	5.87907	3.495	5.40954	2.67924	0.926448	1.63026	1.75991
Sobic.002G379400	0.00568138	0.00260144	24	6	6	9.25688	24.7291	17.275	26.8989	24.2891	16.6365	9.14574	11.1979	12.4949	26.7096	20.1474	21.5647	23.947	14.8856	13.7053	7.13493	10.3556	26.469	23.1411	19.0353	23.3852	16.5037	12.9312	13.9959	13.1627
Sobic.004G283700	0.00568138	0.00260144	24	6	6	0.605453	5.24229	5.51412	5.00585	5.02786	4.38605	4.45141	2.88931	3.69721	4.435	6.07511	6.52324	4.72881	4.41724	4.14786	4.54647	3.62996	5.88435	6.23019	6.04835	5.71292	4.26254	5.25213	3.74602	3.4334
Sobic.001G293600	0.00568138	0.00260144	24	6	6	0.537281	3.30201	2.69154	3.60143	3.1121	2.56199	2.32486	2.16884	2.45407	3.98135	3.95435	3.56416	5.15277	2.62598	2.84444	2.25998	2.44561	3.32103	3.37625	2.72761	2.40286	2.93193	2.24954	2.24976	1.79718
Sobic.010G259600	0.00568138	0.00260144	24	6	6	0.503995	1.30286	0.606898	2.84158	1.82256	1.23981	0.65871	0.442914	0.590103	1.24541	1.25558	2.80511	4.78929	0.997482	0.810838	0.722462	0.685296	1.56903	1.17527	1.18383	1.22795	2.15448	0.573727	0.480382	0.883324
Sobic.001G444400	0.00568138	0.00260144	30	7.5	6	0.367136	0.684729	0.484054	5.0105	2.47244	5.84084	0.414244	1.01353	0.349812	0.299762	0.254821	0.640919	3.19767	3.13499	1.7845	0.403489	0.311586	0.430772	0.348622	0.475833	0.596733	2.12861	2.09536	2.34689	3.66417
Sobic.004G042600	0.00568138	0.00260144	24	6	6	0.352249	1.21491	2.36915	4.80067	1.35102	1.39061	1.5353	0.852864	0.818035	1.51402	2.13708	2.44135	0.932724	1.34024	0.737727	0.952051	0.945489	2.43217	3.8469	2.83551	2.697	1.67935	0.579735	1.51958	1.84267
Sobic.007G164600	0.00568138	0.00260144	24	6	6	0.183781	0.88739	0.697495	2.36019	0.899608	2.14533	0.541877	0.240342	0.639702	1.82533	1.24755	1.39038	1.08663	0.657243	0.72594	0.418558	0.826565	0.764349	0.973123	1.864	1.08933	1.04979	0.570273	0.913312	0.724469
Sobic.002G204200	0.00713733	0.00334049	24	6	6	17.134	81.8408	92.622	87.5344	91.9464	72.6943	70.4255	57.7213	63.3032	92.4392	93.3843	90.2863	91.1066	72.2242	78.6984	68.4455	55.9951	89.1529	86.9959	81.1224	78.7626	63.4046	71.3417	68.1234	50.8864
Sobic.001G519200	0.00713733	0.00334049	24	6	6	8.42249	44.3236	24.8112	40.272	48.2535	21.5635	16.3844	18.0791	19.8605	30.7671	20.9156	30.9572	47.8394	19.8969	20.7163	20.1932	25.5961	38.9645	24.5852	27.6627	34.4223	20.982	19.5658	19.1782	20.0136
Sobic.002G060900	0.00713733	0.00334049	24	6	6	5.51904	15.7787	9.48102	13.4158	13.8727	12.0522	5.34813	6.0676	4.7293	14.1524	15.2823	12.7175	14.662	11.8558	8.50847	5.28908	7.25094	12.6384	16.6483	10.5879	11.8256	10.6956	7.32546	8.92111	10.2219
Sobic.006G207900	0.00713733	0.00334049	24	6	6	1.23846	8.06729	6.83955	10.9909	10.1664	5.8336	5.65933	6.40482	5.93802	7.79656	7.6567	10.1529	11.1099	7.28079	7.99148	6.26293	5.80344	7.63644	8.28638	8.72626	9.31819	7.55911	5.72525	6.76435	7.40262
Sobic.010G195500	0.00713733	0.00334049	24	6	6	0.288832	2.35582	3.03204	3.95752	2.95533	2.63422	2.65249	1.41752	2.54686	2.33668	3.26269	2.55521	2.14471	2.18907	1.48993	2.08081	2.71171	2.17453	3.01538	3.54945	2.85219	1.61862	1.85542	2.20898	2.15721
Sobic.003G306500	0.00713733	0.00334049	24	6	6	0.100755	0.411892	0.129573	1.09676	0.113677	0.184998	0.0273809	0.0424043	0.0583564	0.0967848	0.17925	0.491772	0.577499	0.0906805	0.0224513	0.101875	0.250948	0.167271	0.366662	2.5513	0.826021	0.621316	0.0679431	0.0457477	0.120935
Sobic.002G024400	0.00891916	0.00426841	30	7.5	6	13.3741	30.823	8.84146	38.8239	63.3249	78.3037	19.9101	28.9322	13.4092	28.1236	13.5664	26.8924	81.6511	137.679	83.3117	21.7069	35.4824	19.4065	16.314	12.866	17.0647	131.632	47.6159	87.614	56.3491
Sobic.003G212300	0.00891916	0.00426841	24	6	6	2.03253	3.70435	3.87093	5.13649	4.39132	2.15064	1.49281	1.12209	1.48775	3.38851	2.75012	4.57149	7.09024	3.99752	3.68402	1.21243	2.57065	2.34046	3.44835	2.77464	2.14125	3.07937	1.43687	1.90534	2.69827
Sobic.010G052600	0.00891916	0.00426841	24	6	6	1.52025	10.3656	9.65454	19.7099	10.0074	8.40125	7.47634	5.73019	8.5685	7.85184	13.6429	16.4075	12.2595	8.86919	9.79242	3.72405	14.6941	8.31257	12.9918	18.1802	7.68011	8.57703	7.5509	5.68886	16.2105
Sobic.003G351300	0.00891916	0.00426841	30	7.5	6	0.938967	4.69424	1.86856	4.20704	4.60131	4.06782	2.25338	3.11407	2.03131	2.36865	2.12351	3.58602	5.3103	4.94623	4.3204	2.7586	3.0204	1.90659	2.63281	2.36695	2.49728	4.18121	3.22414	5.92756	5.401
Sobic.010G158900	0.00891916	0.00426841	24	6	6	0.628003	1.92667	1.46979	1.88695	2.11831	1.41074	0.99882	1.20509	0.453076	1.45589	1.42406	2.32015	2.10871	1.4204	0.971168	1.04605	1.04756	1.43869	1.57511	2.0671	1.75649	0.806152	1.1839	1.72369	1.21847
Sobic.001G054300	0.00891916	0.00426841	24	6	6	0.607854	0.770561	2.44911	4.76356	1.37493	0.379167	0.765196	0.655051	0.296954	0.753167	1.13856	3.22688	1.19406	0.45888	0.191147	1.27629	0.775318	1.43045	1.79277	2.57319	3.27465	0.318805	0.221715	1.11862	0.668022
Sobic.009G202000	0.00891916	0.00426841	24	6	6	0.572177	3.35561	6.67205	5.52449	3.69016	3.44093	3.80062	2.88098	2.85639	4.91082	7.86788	6.8427	3.91894	3.72606	3.13943	3.69239	2.63425	5.74106	7.37633	7.01929	3.70093	3.01627	4.2122	2.63009	2.91823
Sobic.003G346100	0.00891916	0.00426841	30	7.5	6	0.285169	2.70006	2.22458	4.29832	3.36234	3.65706	2.77216	2.6389	2.06989	3.031	2.43003	2.89891	5.18826	4.47758	5.02416	3.69478	2.43148	1.55785	2.69322	2.26582	2.43417	5.56867	3.76925	5.19653	3.58194
Sobic.001G417700	0.00891916	0.00426841	24	6	6	0.273577	1.02542	0.904281	0.908972	0.67005	0.58157	0.464811	0.399913	0.467803	0.486812	1.06742	0.693495	0.517404	0.384842	0.483708	0.417693	0.36576	0.540864	0.740995	0.525707	0.779016	0.254765	0.363452	0.280439	0.228106
Sobic.009G222100	0.00891916	0.00426841	30	7.5	6	0.0801435	2.6658	1.94999	5.03699	5.90234	3.85799	2.60416	2.66829	2.61485	2.66655	1.94861	4.3744	6.34616	5.10925	4.96061	4.32937	3.87289	3.2728	2.0144	2.99076	3.53178	4.29032	3.066	5.18872	3.57851
Sobic.002G004400	0.0101184	0.00484814	24	6	6	0.0814518	0.0816813	0.204414	0.224706	0.128097	0.208465	0.0617085	0	0.0328795	0.109062	0.100031	0.130834	0	0.0766376	0.0462364	0.038266	0.0514148	0.161562	0.178817	0.217432	0.133298	0.182643	0.0255206	0.0773263	0.0340689
Sobic.001G342600	0.0111148	0.00542788	24	6	6	40.9937	127.073	60.214	94.2258	104.642	51.4927	31.4453	26.8259	26.9069	110.539	72.4313	86.0238	122.952	51.4746	43.7776	30.6985	24.6405	84.0164	69.0215	70.1465	80.2814	58.5922	34.2049	38.8794	34.6856
Sobic.006G050500	0.0111148	0.00542788	30	7.5	6	14.0565	82.1536	68.3277	106.94	120.965	121.709	93.2829	74.059	52.1918	87.6912	75.9069	83.1186	131.538	150.026	132.096	71.5254	70.8633	59.0895	87.0585	63.0828	62.3857	121.143	110.094	123.591	94.729
Sobic.001G088300	0.0111148	0.00542788	24	6	6	1.85295	3.97946	8.99307	12.639	5.83228	2.44845	3.14342	3.10955	2.05397	4.11681	10.1509	12.6969	5.87182	2.04406	2.8785	7.69691	2.06641	3.30535	8.13692	13.8776	6.31181	2.18476	3.22544	2.60043	2.95158
Sobic.006G140200	0.0111148	0.00542788	30	7.5	6	1.71445	3.29809	1.01458	20.9927	7.66814	4.01291	1.21685	3.97004	0.987976	1.33134	0.98627	2.14997	10.9992	5.42126	5.03633	3.70102	1.20698	0.686487	2.4387	1.588	1.70645	7.06024	2.44435	6.92098	6.07654
Sobic.004G262500	0.0111148	0.00542788	30	7.5	6	1.68665	5.86627	1.96753	12.1417	17.7586	9.2609	5.09434	5.09456	3.4812	6.43307	2.51815	6.84549	14.7196	9.81648	14.9601	6.96973	9.04164	5.363	3.67098	6.97612	9.17251	9.12796	7.52041	11.8513	10.485
Sobic.006G096900	0.0111148	0.00542788	24	6	6	1.35231	9.65657	10.7341	10.4952	12.5092	9.65116	9.48474	8.58275	8.47183	10.8668	11.3938	11.6602	10.3343	8.55201	9.32608	10.2541	8.13573	11.4745	11.5277	9.99014	10.375	9.57653	9.47077	8.95937	7.91812
Sobic.001G346000	0.0111148	0.00542788	24	6	6	0.936926	1.90478	1.20651	2.59326	1.91276	1.47519	0.587746	0.334788	0.405269	2.12566	1.93328	1.61159	1.49432	2.45007	0.897051	0.25727	0.172479	2.29112	2.24104	1.81879	1.09049	1.44775	0.473352	0.336942	0.229052
Sobic.009G248500	0.0111148	0.00542788	30	7.5	6	0.296382	0.810799	0.670803	1.91774	1.64445	0.858296	0.770232	0.678679	0.439149	0.427608	0.426216	0.807905	1.35712	1.15835	0.853875	0.91595	0.855345	0.928003	0.522865	0.599211	0.65224	0.883284	0.965766	1.04487	0.48568
Sobic.004G318100	0.0137991	0.00686991	24	6	6	7.89877	22.7438	9.23783	19.097	16.282	9.53182	3.72628	4.4884	3.87282	15.5022	18.233	12.5807	18.5807	7.7856	6.40226	5.26886	3.71796	14.8146	14.333	9.68967	15.2221	6.89874	4.87053	4.62342	4.01292
Sobic.006G021900	0.0137991	0.00686991	30	7.5	6	2.62168	6.52936	3.93265	9.38442	14.9127	11.085	3.63703	3.94813	2.44278	5.72939	5.56338	4.34875	12.3423	18.7655	13.1698	4.31896	6.54848	2.85606	6.20251	3.56959	5.14263	14.5942	5.2926	17.9034	12.8394
Sobic.003G288800	0.0137991	0.00686991	24	6	6	0.938522	3.68901	2.44501	3.38594	3.1717	2.78536	2.16994	1.47077	1.14113	3.8957	3.34764	3.46463	2.67934	2.04791	1.62613	1.58045	0.940407	5.19496	3.47624	3.2012	3.21753	2.27667	2.1854	1.48297	1.15434
Sobic.010G070000	0.0137991	0.00686991	24	6	6	0.322715	0.827235	0.949624	0.808062	0.720743	0.599728	0.344635	0.27415	0.319241	0.63893	0.775904	0.775997	0.982872	0.561927	0.354601	0.545031	0.332806	0.562803	0.711146	0.561166	0.460899	0.333222	0.473739	0.390123	0.441053
Sobic.009G000700	0.0137991	0.00686991	24	6	6	0.243583	0.424221	0.686168	0.692002	0.584187	0.579779	0.160602	0.206807	0.34169	0.566426	0.876015	0.509627	0.398728	0.353801	0.461942	0.165991	0.268242	0.512986	0.485374	0.648278	0.517953	0.474287	0.552267	0.401746	0.501532
Sobic.003G366000	0.0137991	0.00686991	24	6	6	0.100322	0.303485	0.866015	0.529537	0.490313	0	0.545439	2.1e-05	0.38766	0.26942	0.521623	0.611621	0.435105	0.167935	0.20668	0.17594	0.228418	0.477163	0.887491	0.449393	0.856309	0.179375	0.30085	0.152356	0.351322
Sobic.008G115500	0.0170858	0.00865516	30	7.5	6	2.22085	9.29069	2.80576	10.9008	11.086	15.4149	7.76004	8.16941	4.27407	9.4001	4.24019	9.73614	19.4012	24.4365	21.6569	7.19107	7.99117	6.65817	5.85548	5.80309	6.41936	27.14	10.5294	18.6833	16.0299
Sobic.010G230900	0.0170858	0.00865516	30	7.5	6	1.81709	3.98996	1.88248	29.377	16.3715	37.7992	3.10213	7.07033	1.52774	3.79301	2.11108	6.88713	41.8799	45.0198	17.9145	3.70213	5.24233	7.25301	1.87525	1.78737	3.63658	52.5472	8.83475	16.7805	9.43582
Sobic.010G052700	0.0170858	0.00865516	24	6	6	0.44665	0.727744	1.3209	2.15603	1.51069	0.333368	0.761255	0.523973	0.721087	1.1461	1.37113	2.53085	1.73938	0.350307	0.285194	0.944595	0.599032	0.627451	1.02541	1.5564	1.25883	0.500697	0.526339	0.529957	0.420284
Sobic.003G365800	0.0170858	0.00865516	24	6	6	0.245338	0.185072	0.65966	0.678848	0.862138	0.439634	0.279637	0.433067	0.246104	0.686903	0.588587	0.508605	0.720659	0.234054	0.108786	0.127021	0.392648	0.671119	0.946771	1.15189	0.53452	0.0996333	0.404769	0.133404	0.154386
Sobic.005G048400	0.0170858	0.00865516	24	6	6	0.000939818	0.00296524	0.00308845	0.00333097	0.00054848	0.000780624	0	0	0	0.0282612	0.00155909	0.00228952	0.00379495	0.00201268	0.000161001	0.000764882	0.000106964	0.00101589	0.00382611	0.00190694	0.00060512	0.000969406	0.00029715	0	0
Sobic.003G426200	0.0192357	0.00975528	24	6	6	0.179679	0.184436	0.461566	0.253693	0.795416	0	0.0696688	0	0	0.164175	0.508208	0.673817	0.514291	0.23073	0.0522009	0.0236105	0.116095	0.668812	0.066639	0.654615	0.500417	0.137469	0.0576255	0.232804	0.384637
Sobic.008G121300	8.77827e-06	1.46482e-06	25.5	6.75	6.35294	8.38941	15.7959	19.0184	27.1008	31.7241	13.2646	13.8582	7.15398	3.36379	15.7842	17.9092	24.4308	25.8187	14.4699	12.9218	8.0207	1.66783	10.6833	20.8407	18.0852	29.3092	15.7992	12.2268	9.51894	4.33559
Sobic.001G110000	0.00019567	6.03976e-05	25.5	6.75	6.35294	13.8651	15.7794	12.2599	24.1543	44.0363	12.5993	3.19145	1.88979	1.70047	9.40083	11.8523	13.2014	31.7751	9.15425	3.72756	2.91037	1.40775	5.98006	9.96604	9.26076	22.692	11.2981	4.11492	2.35246	1.03646
Sobic.008G112500	0.00019567	6.03976e-05	25.5	6.75	6.35294	1.84422	2.67197	2.78452	3.45638	4.15338	2.21897	0.848261	0.573019	0.448441	2.4441	3.64604	2.95795	3.66905	2.54209	1.73867	0.949778	0.398596	1.45777	3.54856	2.89687	3.23575	3.37237	1.28941	0.757931	0.406952
Sobic.002G419100	0.000455324	0.000157996	25.5	6.75	6.35294	9.02933	22.7768	20.9	28.6306	32.7137	20.0366	15.8612	12.1539	9.15016	20.7056	19.631	23.2423	29.9201	20.4589	17.5621	12.8248	8.73887	19.6338	21.1439	19.5235	23.9225	20.5663	15.0358	14.2046	11.826
Sobic.010G092700	0.000597728	0.000214775	25.5	6.75	6.35294	0.925291	1.33067	2.26994	2.24305	2.1425	1.6956	1.44683	0.768501	0.51056	1.0392	2.48805	3.12071	2.6525	1.68585	1.79149	1.31257	0.323283	0.992936	3.28986	3.25606	2.91278	2.16103	2.30724	1.00073	0.564899
Sobic.010G241900	0.000597728	0.000214775	25.5	6.75	6.35294	0.353732	0.871932	1.48864	1.22472	1.17013	1.13547	0.654673	0.739672	0.497238	0.853832	1.11572	1.08962	1.41644	0.817122	0.643643	0.57272	0.416195	0.623506	1.04906	1.16481	1.09695	0.733129	0.701201	0.689779	0.469932
Sobic.004G023700	0.00131881	0.000519467	25.5	6.75	6.35294	2.86032	1.47724	9.01617	15.4384	8.37516	3.28894	5.30403	3.1617	1.7945	2.01441	8.90998	12.7462	10.1717	3.99787	4.57085	3.30622	1.42488	1.76145	6.78359	15.2407	18.3704	3.3032	4.59712	3.27742	1.44205
Sobic.003G035100	0.00218143	0.000908511	25.5	6.75	6.35294	1.06678	4.71161	6.84148	6.9129	6.28064	6.28994	5.85952	4.83409	2.45097	5.58126	9.14233	12.075	7.99642	5.59551	6.44195	4.89	2.21291	5.46982	8.09276	10.1486	9.55824	7.20991	7.45109	5.61716	2.35823
Sobic.001G126600	7.50296e-07	5.92614e-08	27	7.5	6.66667	11.8876	16.0453	18.9254	48.619	63.5291	44.2397	27.7164	19.5642	8.27395	14.0429	20.944	37.3881	60.8547	53.0027	36.6537	17.5031	12.003	8.59378	23.8655	31.0483	44.5215	54.8909	31.8011	29.1201	16.1228
Sobic.003G411000	7.50296e-07	5.92614e-08	27	7.5	6.66667	8.50748	18.9412	21.2619	39.1818	45.8991	46.0806	17.8089	14.9471	10.9039	16.9889	19.6396	24.9845	39.4132	48.6486	31.6858	16.8389	13.3663	11.64	21.6148	20.5562	24.7996	48.0109	26.2124	25.3848	18.4393
Sobic.009G213200	7.50296e-07	5.92614e-08	27	7.5	6.66667	2.36167	3.52397	3.50434	6.12743	8.88581	6.84435	4.91825	2.34447	1.36357	2.47885	3.89102	5.22812	7.36462	7.54054	5.31325	2.7148	1.70241	1.67099	4.45042	4.98287	7.05009	7.9599	5.26433	3.8925	2.13405
Sobic.010G112800	7.50296e-07	5.92614e-08	27	7.5	6.66667	1.51229	2.12476	2.22725	4.57781	7.92598	4.65059	2.18184	1.54582	1.01306	1.21192	1.93262	3.30269	5.48911	4.65808	3.46874	1.08238	1.29962	0.841571	1.9826	2.12329	4.59264	4.72601	2.48746	2.18701	1.65199
Sobic.009G232000	1.07535e-06	9.73061e-08	27	7.5	6.66667	13.2853	35.4112	35.2476	57.4431	79.5868	46.2409	37.4046	27.4527	16.8104	32.9581	40.715	45.8486	69.8013	53.4555	43.8061	29.5483	19.3088	29.2373	39.3556	35.2094	55.7196	59.4458	42.5069	39.9425	28.1031
Sobic.009G208200	1.07535e-06	9.73061e-08	27	7.5	6.66667	1.24652	1.14434	1.42666	4.33784	8.17866	3.94378	1.83579	0.768144	0.32233	1.20131	1.37038	2.4252	5.04818	3.83028	2.5527	0.915412	0.399921	0.396683	1.395	1.66103	3.56253	3.15824	2.60457	1.58027	1.01377
Sobic.003G110100	1.53594e-06	1.5763e-07	27	7.5	6.66667	70.624	89.1753	105.81	288.543	365.457	378.666	226.34	92.1513	48.0576	63.685	105.416	197.35	411.136	507.481	254.221	80.4201	63.0556	47.6908	149.219	153.437	297.253	430.627	264.016	159.033	76.5989
Sobic.007G085000	1.53594e-06	1.5763e-07	27	7.5	6.66667	65.5439	95.3186	111.786	196.053	294.291	197.318	106.137	71.9958	47.5851	83.6137	108.11	137.858	232.571	211.634	136.993	74.0648	57.5887	51.6392	120.131	107.158	148.014	183.063	109.605	114.326	72.0994
Sobic.001G057200	1.53594e-06	1.5763e-07	27	7.5	6.66667	2.57407	4.82268	4.12614	7.2172	9.15313	8.65044	5.41503	3.73626	2.47928	3.5258	4.72826	6.9559	10.5068	10.5002	7.79836	4.31679	2.70745	2.59212	4.96343	6.87111	8.31183	10.1164	7.26779	6.35122	3.75579
Sobic.010G274600	1.53594e-06	1.5763e-07	27	7.5	6.66667	2.50095	3.82094	3.35628	6.71695	10.0742	7.44599	3.22004	1.96629	1.20939	3.05324	3.29717	4.32063	9.69389	6.78058	4.31923	2.56365	1.14046	1.77217	4.08057	4.20682	6.71006	8.05045	4.19914	3.88559	1.78239
Sobic.001G362400	1.53594e-06	1.5763e-07	27	7.5	6.66667	1.2252	1.6083	1.89331	3.50346	4.36021	3.02498	2.08617	1.85882	0.620791	1.29229	1.59822	2.75461	3.85315	3.20885	2.39471	1.17345	0.952424	1.02255	1.3508	1.94676	3.1834	3.12958	2.51324	1.81439	1.07287
Sobic.009G087000	1.53594e-06	1.5763e-07	27	7.5	6.66667	0.44942	0.539483	0.768755	1.0378	3.48313	0.794307	0.277875	0.165515	0.0455561	0.302222	0.32917	0.72511	3.1107	2.03521	1.02501	0.212077	0.160285	0.111926	0.511136	0.401684	0.936548	1.03333	0.442	0.67855	0.23602
Sobic.K033000	2.19352e-06	2.52076e-07	27	7.5	6.66667	101.063	152.053	174.02	312.147	450.661	312.487	164.612	116.627	69.672	134.146	164.059	213.164	364.123	336.13	218.178	120.376	87.9337	80.2136	192.535	171.218	235.242	295.718	172.219	184.018	118.706
Sobic.007G178600	2.19352e-06	2.52076e-07	27	7.5	6.66667	56.3864	80.8724	92.2529	177.115	254.179	148.977	77.723	51.1631	30.8393	69.99	90.4743	116.598	214.596	157.735	107.082	50.8293	35.7413	38.3716	95.0965	83.0233	129.913	138.212	83.601	82.8455	51.2244
Sobic.001G018200	2.19352e-06	2.52076e-07	27	7.5	6.66667	12.1259	4.01321	17.171	19.9901	27.9584	61.6555	11.2557	5.31612	2.42586	2.84149	12.6957	14.9256	23.3685	41.9447	15.3685	5.06799	1.16504	1.40015	9.16925	14.9066	17.3831	42.9738	15.9962	7.11855	2.95392
Sobic.010G046300	2.19352e-06	2.52076e-07	27	7.5	6.66667	6.97624	9.54839	12.1681	20.2241	27.5742	19.9055	8.49978	6.89562	3.41049	10.086	11.0683	17.1701	24.3186	20.2004	14.1844	6.56817	3.25798	6.55157	12.6644	13.4839	17.3145	20.6546	12.2279	9.59088	4.72578
Sobic.002G298100	2.19352e-06	2.52076e-07	27	7.5	6.66667	3.68765	4.57995	6.51101	9.38785	13.8158	13.0182	8.58908	4.53898	2.38581	4.17273	5.67483	7.2497	10.3861	11.2905	8.63157	3.78637	2.57763	2.66439	5.56788	6.18274	9.44408	10.5218	8.72046	5.95105	3.37107
Sobic.006G142700	2.19352e-06	2.52076e-07	27	7.5	6.66667	3.08422	5.63385	5.9802	8.57492	9.74613	12.1551	6.71347	4.21317	3.13285	4.29112	6.97062	8.18682	10.1338	10.7899	7.69327	4.95216	3.25378	4.59526	6.08574	7.14637	8.73029	10.2165	7.14986	6.70808	4.65125
Sobic.009G042000	2.19352e-06	2.52076e-07	27	7.5	6.66667	0.116531	0.23399	0.162044	0.824453	1.42009	0.786101	0.193351	0.144204	0.0850487	0.136853	0.210747	0.461199	1.06487	0.616187	0.430164	0.174765	0.0973813	0.115765	0.161093	0.254376	0.60307	0.499631	0.332629	0.227795	0.0557691
Sobic.002G081600	3.13004e-06	3.98172e-07	27	7.5	6.66667	44.7425	60.9114	67.867	136.052	199.068	138.064	75.6284	46.106	26.3525	58.1044	78.0703	97.1453	164.574	159.467	109.315	50.2228	34.135	32.3336	82.597	73.6658	102.814	137.148	84.8627	82.4806	46.4816
Sobic.006G147000	3.13004e-06	3.98172e-07	27	7.5	6.66667	41.2172	64.5189	74.4847	122.519	191.402	134.475	63.6698	47.2658	23.4821	60.3026	80.4475	97.1657	166.567	138.558	95.3363	55.4138	26.6515	35.5373	78.2875	73.8668	100.291	127.93	71.8713	67.2717	37.114
Sobic.002G180300	3.13004e-06	3.98172e-07	27	7.5	6.66667	33.2284	62.7872	68.7722	100.111	122.697	115.76	80.7426	53.1189	29.8428	61.0289	62.2852	80.4634	110.342	117.533	90.1716	54.0341	32.1012	46.3713	65.3786	68.6772	90.9989	92.8141	91.7114	64.5948	38.5846
Sobic.002G375100	3.13004e-06	3.98172e-07	27	7.5	6.66667	28.6194	40.4881	48.1512	92.1198	143.748	91.107	41.4992	26.029	16.4955	36.1248	45.0415	58.6683	107.843	84.0786	52.2361	30.1687	19.4788	18.6333	52.1483	45.3487	68.6257	78.1996	42.9002	44.2227	23.8484
Sobic.004G101900	3.13004e-06	3.98172e-07	27	7.5	6.66667	14.5762	41.4475	40.8106	60.5843	71.2785	111.063	51.8046	34.5666	27.7146	40.6294	43.7846	57.2215	71.944	111.415	68.7371	36.7484	29.9705	31.477	45.1367	49.5682	59.3408	107.571	59.7729	52.6682	40.1829
Sobic.001G533500	3.13004e-06	3.98172e-07	27	7.5	6.66667	9.64054	11.4222	12.3696	33.6206	46.5549	41.3211	13.9564	7.88961	3.21581	10.9514	14.4377	20.4197	36.1958	40.8902	19.9933	6.33815	4.0851	3.83315	17.6854	14.579	23.6802	39.9593	18.0358	15.0653	5.98643
Sobic.002G027800	3.13004e-06	3.98172e-07	27	7.5	6.66667	7.9356	12.2906	14.5771	21.6274	25.4685	20.9537	14.6417	9.73107	7.01558	11.9698	14.9067	16.9325	22.9157	23.3864	19.1495	11.1613	8.10149	7.68521	15.0176	14.2573	15.8404	21.9473	17.2458	13.8852	9.4197
Sobic.002G034700	3.13004e-06	3.98172e-07	27	7.5	6.66667	5.32366	11.265	8.6086	38.7732	58.6733	38.7674	11.7033	9.80751	5.1937	10.5707	14.9708	39.4013	81.9082	55.1058	21.0734	10.1641	5.09538	8.42818	14.4606	22.873	46.4908	66.7361	15.2521	14.7042	9.35778
Sobic.010G146600	3.13004e-06	3.98172e-07	27	7.5	6.66667	2.68957	6.45106	6.04993	11.2311	13.0806	12.8055	8.22868	6.67261	3.42472	6.11687	7.12744	9.45952	14.8228	11.2867	11.1138	5.34357	5.20824	4.13002	8.44509	9.01485	9.48723	13.5886	9.49365	9.38194	6.82425
Sobic.002G268000	3.13004e-06	3.98172e-07	27	7.5	6.66667	1.20091	2.00588	2.55296	5.78239	5.20698	6.08392	3.85441	1.93872	1.61487	1.79271	2.60825	3.9684	5.40208	6.36125	3.71518	2.36322	1.18116	1.72502	2.92103	3.48033	4.8272	6.47935	4.82304	3.22133	1.63292
Sobic.004G030500	3.13004e-06	3.98172e-07	27	7.5	6.66667	0.43576	0.318353	0.487777	2.75249	3.95839	3.1726	0.962035	0.212841	0.146455	0.485793	0.724046	1.28696	3.80448	2.50335	1.41591	0.383507	0.143135	0.269866	0.295778	1.10302	2.91211	3.69484	1.02308	0.612136	0.303505
Sobic.009G215200	4.42869e-06	6.21561e-07	27	7.5	6.66667	83.6695	94.8164	119.958	225.346	345.129	255.216	134.349	74.2032	47.3862	88.0328	126.961	155.875	275.512	267.686	165.918	88.3545	56.3917	50.259	132.041	116.634	170.414	214.619	138.491	121.739	70.6653
Sobic.004G099500	4.42869e-06	6.21561e-07	27	7.5	6.66667	59.5367	64.6751	72.255	126.213	182.238	114.599	55.5213	26.6334	18.5192	53.8622	68.9078	89.626	152.947	118.729	69.3594	37.9189	28.18	34.2099	68.5996	67.6806	92.2576	102.494	54.923	61.7164	37.6793
Sobic.003G249700	4.42869e-06	6.21561e-07	27	7.5	6.66667	29.3403	45.9004	51.5636	80.2515	114.21	78.6093	51.4156	37.1158	22.5695	42.5158	51.3854	59.6959	92.3072	84.9476	61.6666	39.2973	23.1028	25.8193	56.5765	47.8345	65.6724	78.4472	51.5748	55.4984	30.1649
Sobic.008G174300	4.42869e-06	6.21561e-07	27	7.5	6.66667	7.75393	17.4273	14.202	26.676	29.7143	28.9524	21.3009	16.7461	8.57888	15.31	18.0609	23.0946	29.8498	25.7848	24.2094	13.3574	10.3907	14.1309	17.9402	19.1774	26.3305	29.827	22.084	21.5931	10.874
Sobic.003G319100	4.42869e-06	6.21561e-07	27	7.5	6.66667	4.83387	9.58563	10.2185	17.024	23.9063	21.6419	15.0624	9.42391	4.17696	9.85827	10.3586	13.2008	22.1179	17.4887	15.152	9.01609	5.30974	4.8119	10.1717	10.7679	16.0433	16.8532	13.8491	12.5575	5.39361
Sobic.001G342200	4.42869e-06	6.21561e-07	27	7.5	6.66667	4.37809	7.87071	6.86189	14.8148	17.8577	14.8637	9.64946	6.54301	3.61289	8.17373	8.28605	11.0957	16.9966	15.2389	12.2135	6.99202	4.0851	4.96365	8.1821	8.37243	11.7545	15.1291	10.57	10.3705	5.47139
Sobic.007G089800	4.42869e-06	6.21561e-07	27	7.5	6.66667	1.8815	1.89832	2.47656	5.33801	7.44261	7.22479	4.42823	1.71448	0.750733	1.54155	3.03853	4.33873	7.69463	7.77019	4.80725	2.1531	1.27876	1.22964	3.03234	3.66435	6.39755	7.84405	4.14139	2.96366	2.36145
Sobic.007G197400	4.42869e-06	6.21561e-07	27	7.5	6.66667	1.71893	2.68341	2.5751	5.89273	6.92149	5.70713	5.76169	2.47861	1.36442	1.57146	2.94033	3.77035	6.30111	6.14424	5.11653	2.51425	1.68909	1.62955	3.31688	4.26082	5.97784	6.31602	4.79025	3.5654	1.76722
Sobic.002G117200	4.42869e-06	6.21561e-07	27	7.5	6.66667	1.24854	4.47107	4.37064	8.06179	8.85939	10.0003	5.79017	4.07096	3.10548	4.26915	6.13259	7.00113	8.39121	9.41151	7.66542	4.2734	3.81948	3.41012	5.36848	7.82056	7.83314	8.97574	7.11042	7.00337	5.68741
Sobic.001G116600	4.42869e-06	6.21561e-07	27	7.5	6.66667	0.374405	0.89268	1.05647	1.21377	2.72748	2.74965	0.883697	0.684282	0.173471	0.767212	1.01783	1.03542	2.89384	2.19498	1.37751	0.403781	0.232511	0.629169	0.369576	0.748754	2.05456	2.31727	1.05588	0.893653	0.487884
Sobic.004G244800	6.24065e-06	9.59374e-07	27	7.5	6.66667	139.432	172.761	213.081	373.13	551.418	420.077	226.448	137.738	91.2373	169.109	227.181	296.316	456.621	451.126	294.485	160.625	113.086	110.869	250.565	223.395	300.624	395.766	224.517	229.872	154.761
Sobic.001G402100	6.24065e-06	9.59374e-07	27	7.5	6.66667	125.904	174.207	174.883	306.931	437.043	282.72	135.928	104.665	64.0323	152.589	183.245	212.517	391.156	298.332	198.663	105.086	74.5318	94.4005	185.4	164.446	227.955	263.622	158.903	186.994	110.359
Sobic.003G078200	6.24065e-06	9.59374e-07	27	7.5	6.66667	41.324	67.2633	71.4097	136.379	200.266	128.03	74.8358	54.9214	29.457	61.065	71.882	94.5932	156.776	133.862	94.3597	55.687	34.154	39.6738	81.7309	71.7077	110.11	122.595	75.2033	76.7599	45.2544
Sobic.002G414700	6.24065e-06	9.59374e-07	27	7.5	6.66667	39.8667	73.5663	64.1231	132.768	192.613	123.432	64.0979	44.336	27.5302	58.1714	73.2629	96.001	172.875	132.749	92.9145	52.7831	29.3728	41.5574	73.3139	75.5987	106.974	121.512	65.9814	69.7986	44.7564
Sobic.007G019000	6.24065e-06	9.59374e-07	27	7.5	6.66667	24.2788	34.0775	37.9405	63.5824	93.7997	60.5595	38.844	24.6942	16.8514	32.9178	40.6417	51.8054	84.4846	69.5907	49.6908	27.515	18.0358	22.2068	44.0677	39.7233	55.7959	61.9937	40.5828	39.0881	23.3043
Sobic.001G172000	6.24065e-06	9.59374e-07	27	7.5	6.66667	21.2928	34.4858	34.2172	57.3961	77.6689	66.8182	40.6293	23.8179	15.0411	29.7507	38.6975	45.9101	71.7734	69.2726	53.1452	27.3297	15.109	21.3322	39.9602	34.7787	44.8451	58.5414	43.9535	42.5707	25.0925
Sobic.002G200600	6.24065e-06	9.59374e-07	27	7.5	6.66667	18.514	30.1522	28.3706	59.54	86.2643	51.3833	30.8024	22.4704	11.6513	26.8693	30.9172	39.5925	73.5998	55.6165	40.9343	23.4467	14.6797	20.0122	33.9208	30.1132	42.6877	55.4752	34.1189	36.98	19.2839
Sobic.003G055500	6.24065e-06	9.59374e-07	27	7.5	6.66667	8.23419	22.5119	25.4467	31.836	32.0289	34.2992	28.2033	23.371	16.9269	20.1911	25.501	31.8135	32.5122	31.1698	29.457	22.1113	18.1841	18.9964	24.7951	27.6468	30.3309	31.361	29.9136	26.3541	19.6608
Sobic.003G097100	6.24065e-06	9.59374e-07	27	7.5	6.66667	3.07263	5.74654	3.4901	24.9623	35.1781	22.4109	8.14269	5.07268	2.07504	5.745	7.82237	24.1938	32.6092	28.1376	19.6809	4.88643	3.04037	2.56859	9.63701	17.7468	20.8269	29.3481	10.8651	13.4179	4.40331
Sobic.002G343200	6.24065e-06	9.59374e-07	27	7.5	6.66667	2.1983	4.82834	5.42371	7.03005	8.13404	8.79676	6.87378	3.92118	2.39081	5.10782	5.11334	6.3717	8.16956	9.34845	7.25438	3.43382	3.19595	2.8961	5.77463	6.7298	7.07409	9.35252	7.45353	6.1814	4.53681
Sobic.001G456500	6.24065e-06	9.59374e-07	27	7.5	6.66667	0.347993	0.377109	0.416719	0.785933	3.52153	0.612469	0.207199	0.120332	0.0827996	0.183099	0.230914	0.604041	3.60532	2.4446	1.06733	0.256971	0.38843	0.113016	0.371602	0.304197	0.744133	1.0221	0.621256	0.584187	0.371778
Sobic.001G051300	6.24065e-06	9.59374e-07	27	7.5	6.66667	0.300317	0.28197	0.252019	0.646418	1.27132	0.781494	0.585811	0.0824758	0.0567512	0.250993	0.30215	0.754327	1.52633	1.10233	0.718252	0.0660485	0.177488	0.185908	0.254698	0.625493	0.765047	1.26099	0.792891	0.756319	0.117608
Sobic.001G427400	6.24065e-06	9.59374e-07	27	7.5	6.66667	0.220107	0.272124	0.214033	0.973202	1.77105	0.794875	0.370052	0.254707	0.0876314	0.145338	0.416572	0.624761	1.53929	0.902134	0.785596	0.280466	0.188419	0.0718611	0.373623	0.515117	1.26994	0.912722	0.510137	0.42936	0.158902
Sobic.008G108600	8.77827e-06	1.46482e-06	27	7.5	6.66667	67.6382	90.1176	100.303	198.013	280.255	219.696	114.403	65.0657	39.8855	87.1127	108.171	137.112	232.389	231.515	156.241	81.6473	49.115	49.8017	110.179	103.988	147.961	194.837	117.857	109.634	67.4861
Sobic.002G179300	8.77827e-06	1.46482e-06	27	7.5	6.66667	56.3787	76.7224	76.3808	141.446	210.706	166.539	71.6658	47.871	25.1591	67.1709	87.015	99.3976	180.608	167.431	96.8392	46.5563	32.24	39.7121	94.6755	78.9893	105.637	143.77	80.2495	73.5635	40.826
Sobic.007G184600	8.77827e-06	1.46482e-06	27	7.5	6.66667	46.6975	73.7992	72.123	153.947	232.419	156.532	81.7896	52.4199	29.1383	68.1251	82.671	115.651	204.008	184.2	122.295	68.272	37.4151	36.7697	87.7827	73.7438	104.584	154.255	88.275	93.383	48.4142
Sobic.009G242300	8.77827e-06	1.46482e-06	27	7.5	6.66667	39.8433	50.8543	58.0447	110.598	148.802	112.457	49.9556	28.4482	16.9135	49.3829	66.2491	75.004	135.53	121.006	73.3442	33.6467	16.3678	29.5243	63.4363	54.5261	81.5762	94.6675	56.9268	50.987	23.612
Sobic.K009600	8.77827e-06	1.46482e-06	27	7.5	6.66667	10.0028	15.8555	14.8927	32.6479	31.6469	30.7175	17.0966	12.4797	6.09226	16.359	17.8288	24.8933	35.5421	31.0382	23.3354	10.8718	6.80478	8.50561	19.4258	21.6149	21.8226	29.1149	18.2394	18.1486	9.91988
Sobic.001G070700	8.77827e-06	1.46482e-06	27	7.5	6.66667	6.41515	8.97422	7.61206	23.9766	26.1251	23.681	13.0319	6.53879	3.33122	9.4712	11.2535	17.4159	27.1006	28.3847	20.0556	6.19306	4.39733	5.24369	13.529	16.3075	19.7417	27.757	13.7341	14.6506	6.85862
Sobic.001G387800	8.77827e-06	1.46482e-06	27	7.5	6.66667	5.97039	9.98331	10.7586	19.0135	21.2985	17.814	14.4365	8.01317	5.06063	9.26874	11.5185	14.2203	19.298	17.3572	15.2307	7.95548	6.70285	6.18451	12.3729	12.3822	14.2688	16.8217	13.5459	12.5075	7.90469
Sobic.006G152000	8.77827e-06	1.46482e-06	27	7.5	6.66667	4.33526	6.65899	8.13024	14.198	17.5436	15.0823	9.54228	5.65699	4.47251	7.17525	7.5401	10.344	14.1642	15.4721	9.48999	6.50543	3.93682	4.49912	7.39674	7.10812	10.925	13.4873	10.1977	8.14396	4.85176
Sobic.002G398700	8.77827e-06	1.46482e-06	27	7.5	6.66667	3.91809	6.07298	7.66291	10.6647	12.9787	10.603	7.85658	5.06198	2.36469	6.07713	7.43728	8.05326	12.2065	9.5587	7.4595	5.24007	2.92322	5.23402	7.08466	7.41969	9.92949	7.84123	7.91223	7.08941	3.70846
Sobic.003G223200	8.77827e-06	1.46482e-06	27	7.5	6.66667	3.45471	13.1013	14.1378	20.748	22.3739	25.7786	17.7613	13.4007	10.2886	13.3434	14.8388	18.4533	22.3165	26.3946	19.7058	12.4637	12.446	11.7911	16.7856	17.9012	21.4371	26.6891	18.0812	18.3633	17.0305
Sobic.002G000300	8.77827e-06	1.46482e-06	27	7.5	6.66667	2.63503	6.29192	6.80597	8.72854	11.8281	11.323	7.98329	5.00205	2.93964	5.74431	6.76693	7.11691	11.2466	11.0277	8.12775	6.04642	3.04653	4.20156	6.93662	6.25098	8.59147	10.8824	8.08912	7.19207	4.03743
Sobic.004G198900	8.77827e-06	1.46482e-06	27	7.5	6.66667	2.02588	6.2923	5.31346	9.91112	10.3879	12.0791	7.42249	6.25197	3.90771	5.81186	6.10214	7.76445	11.1397	12.6228	9.57911	5.97855	3.57345	4.87119	6.72142	7.57211	8.76426	12.6749	9.8509	7.9279	5.05238
Sobic.009G105800	8.77827e-06	1.46482e-06	27	7.5	6.66667	1.90915	8.71885	9.18721	13.0799	11.9376	11.4188	9.24479	8.99299	6.68061	9.36089	10.4873	11.9851	13.6184	12.2468	10.8449	7.95422	7.96743	8.67318	10.5837	11.1069	12.0149	13.3962	10.8248	9.99168	9.12338
Sobic.006G008400	8.77827e-06	1.46482e-06	27	7.5	6.66667	1.60078	3.72059	3.24627	6.08093	6.80119	4.13427	4.10694	2.34464	1.68267	2.83269	3.85907	4.48723	5.63704	4.45461	4.34649	3.08432	1.29465	1.32296	3.9015	3.92488	5.36566	5.20433	4.03201	4.37882	2.2463
Sobic.001G229600	8.77827e-06	1.46482e-06	27	7.5	6.66667	1.53267	0.08945	1.15143	2.8392	4.68163	3.14367	1.58664	0.631902	0.0458873	0.809709	0.906625	1.11987	3.62193	3.59764	1.58018	1.25064	0.208375	0.322103	1.0053	1.32663	1.94429	3.8538	2.08105	1.02243	0.344534
Sobic.003G159200	8.77827e-06	1.46482e-06	27	7.5	6.66667	1.4981	1.58258	2.16596	3.30379	5.88798	4.51539	2.86451	1.18516	0.696049	1.25205	2.033	1.87279	3.92205	3.54005	2.30797	1.55798	0.708088	0.694808	1.82829	2.28686	2.73046	3.42062	2.58047	1.80722	1.23925
Sobic.003G055600	8.77827e-06	1.46482e-06	27	7.5	6.66667	0.628307	1.36806	1.6185	1.89626	6.33899	1.61439	1.0077	1.07273	0.707078	0.744138	1.09913	1.53414	4.67637	4.08904	1.94841	0.873476	0.899059	0.375686	1.08861	1.18843	2.36944	2.5645	1.06673	1.44601	1.08094
Sobic.005G169200	1.22385e-05	2.21339e-06	27	7.5	6.66667	289.016	404.048	219.107	1171.38	2093.21	1526.36	377.626	221.276	125.245	237.372	262.305	619.386	2025.17	1960.87	963.702	206.15	242.523	169.96	291.201	437.407	717.469	1617.53	469.185	482.38	302.326
Sobic.007G029400	1.22385e-05	2.21339e-06	27	7.5	6.66667	87.2852	134.019	163.481	273.288	380.944	254.264	171.217	126.499	77.0231	135.689	186.991	236.01	320.405	303.502	229.377	140.884	83.2054	90.203	206.45	188.07	217.054	257.883	186.61	189.489	125.953
Sobic.003G408100	1.22385e-05	2.21339e-06	27	7.5	6.66667	71.4295	102.538	115.178	207.767	299.337	218.727	120.06	82.4291	46.9103	105.535	123.002	156.061	257.472	225.889	152.55	85.9991	56.1161	60.6903	138.246	119.078	161.766	216.212	121.729	126.602	74.2078
Sobic.004G045400	1.22385e-05	2.21339e-06	27	7.5	6.66667	51.3439	85.077	85.3424	144.277	220.917	159.072	98.106	61.0694	37.0042	81.5403	95.0727	110.596	186.615	184.696	127.577	69.4783	42.9142	46.588	106.527	90.1072	111.295	156.578	100.491	105.699	63.022
Sobic.010G057100	1.22385e-05	2.21339e-06	27	7.5	6.66667	50.244	80.2043	73.0543	137.665	196.185	120.198	67.9112	45.3842	29.6687	68.0669	84.7355	97.1863	155.82	135.207	88.088	50.6813	38.0346	42.287	83.9987	73.0215	110.117	118.369	72.5839	77.9451	48.5367
Sobic.002G407900	1.22385e-05	2.21339e-06	27	7.5	6.66667	37.6797	86.0593	77.7734	147.173	152.662	155.522	85.0592	67.8638	50.9677	90.8359	90.2658	113.513	167.977	182.66	119.914	63.4001	62.8202	62.6139	96.0131	102.059	96.0435	164.551	113.903	98.0398	74.8376
Sobic.008G074400	1.22385e-05	2.21339e-06	27	7.5	6.66667	7.39733	14.0664	17.4388	41.7706	53.1467	57.3182	27.4784	16.9559	10.3498	14.5987	25.3703	48.9531	63.4971	75.2667	44.8393	16.233	12.6417	8.29235	28.1523	37.89	38.6926	78.1677	38.9634	30.102	18.4357
Sobic.001G031800	1.22385e-05	2.21339e-06	27	7.5	6.66667	5.4352	11.6196	11.3659	15.9857	23.5885	19.1893	12.009	8.29917	6.60168	8.74844	10.4661	13.5951	20.9029	18.7627	15.1418	8.4078	5.79348	7.31154	9.50573	9.13462	13.2634	17.135	13.4577	10.5041	6.55488
Sobic.007G091000	1.22385e-05	2.21339e-06	27	7.5	6.66667	3.64336	10.3355	9.28354	14.2439	17.2136	17.71	10.4122	9.09141	5.24292	9.11832	9.60651	11.0823	14.2559	16.9498	12.5305	8.13652	7.16092	6.41245	9.78764	9.51016	13.2199	16.3598	11.9759	10.5979	7.52246
Sobic.007G089300	1.22385e-05	2.21339e-06	27	7.5	6.66667	3.17777	5.64984	6.08136	33.0353	73.5743	27.0558	8.88089	6.5392	2.93451	6.35405	12.0526	31.2686	67.954	52.0027	22.5245	7.31436	4.34025	3.44466	13.0603	18.3409	23.2728	48.0853	12.1669	17.8862	5.97999
Sobic.005G150600	1.22385e-05	2.21339e-06	27	7.5	6.66667	3.15861	6.70435	7.59828	11.2656	12.9102	12.9825	9.50979	6.02978	4.69983	6.90157	7.06549	7.76798	14.0256	11.4681	7.59011	6.06803	3.58852	4.54058	6.95399	6.24669	9.09533	11.1499	8.43585	6.99454	5.02202
Sobic.002G209100	1.22385e-05	2.21339e-06	27	7.5	6.66667	2.62395	4.93785	2.65973	10.1354	11.9266	6.60257	2.50434	2.8422	1.26306	3.73911	4.27653	7.17419	15.102	7.83489	6.95172	2.56061	2.1503	2.23563	3.75291	5.4786	7.9505	7.28644	4.08335	7.01588	3.94736
Sobic.003G054100	1.22385e-05	2.21339e-06	27	7.5	6.66667	2.09272	4.65904	4.61107	6.58791	10.3881	6.12127	4.54212	3.16172	2.15512	3.29024	4.45331	5.29068	6.66427	6.75791	5.35606	2.45481	2.81872	2.69601	4.19865	5.34271	5.90421	6.24875	4.73923	4.10243	2.05505
Sobic.003G077600	1.22385e-05	2.21339e-06	27	7.5	6.66667	1.31792	1.91485	1.70499	4.29432	7.16746	4.92909	3.77566	1.15146	0.814422	1.91434	1.50436	4.28243	7.33997	5.55056	4.06981	1.46594	1.02338	1.2625	2.42803	3.3768	5.41725	5.83728	2.88392	3.23788	1.69129
Sobic.001G215400	1.22385e-05	2.21339e-06	27	7.5	6.66667	0.93534	2.8792	2.3434	3.65139	4.46727	3.17902	2.73054	2.18604	0.887725	1.95227	2.7758	3.41797	4.19727	3.50609	3.537	2.52549	1.69665	1.77714	2.96593	2.73596	3.55691	3.99521	3.4452	2.57104	1.37079
Sobic.010G100400	1.22385e-05	2.21339e-06	27	7.5	6.66667	0.826933	1.0761	1.19992	3.55664	5.02688	2.59122	1.23215	0.922599	0.307781	0.951505	2.15963	2.63501	4.79501	3.24076	2.75204	1.32555	0.747401	0.666896	2.48863	2.72206	3.33295	2.69581	2.44497	1.35712	1.00718
Sobic.004G331600	1.22385e-05	2.21339e-06	27	7.5	6.66667	0.781315	0.783637	1.18787	3.33429	7.10326	2.15998	0.899872	0.36674	0.328058	0.697549	1.22839	1.205	5.14443	3.74486	1.82757	0.646126	0.689388	0.516666	1.92533	1.07545	2.77172	2.2896	1.46904	1.56284	0.836739
Sobic.003G231100	1.22385e-05	2.21339e-06	27	7.5	6.66667	0.705692	1.559	1.20827	3.37349	3.61277	3.53801	2.34414	1.32631	0.843751	1.27625	1.78188	2.50495	3.44914	4.14071	3.26454	1.20897	0.957173	1.09429	2.18573	2.1616	2.91077	4.37172	2.57728	2.47093	1.54421
Sobic.003G183700	1.22385e-05	2.21339e-06	27	7.5	6.66667	0.580685	0.837568	0.890158	1.94942	5.98957	0.937759	0.519866	0.387925	0.333008	0.465999	0.708038	1.2377	4.75503	3.51388	2.38221	0.444243	0.500609	0.2558	0.77661	0.801887	1.26061	2.22624	0.709116	1.45696	0.623341
Sobic.007G211700	1.69471e-05	3.31124e-06	27	7.5	6.66667	50.6462	77.3446	63.8554	127.7	188.241	138.136	78.7131	55.0139	28.0507	66.8477	81.8189	100.301	162.961	163.985	105.189	57.8966	30.946	44.1605	91.2605	73.8396	111.791	145.175	89.4859	89.2409	48.3483
Sobic.010G063800	1.69471e-05	3.31124e-06	27	7.5	6.66667	45.0922	88.3058	78.3504	148.664	221.613	131.474	79.854	62.9941	32.9439	74.4955	97.0621	117.466	179.522	145.322	108.862	55.5132	33.9338	54.9139	98.8323	84.684	122.795	128.918	88.9075	91.2738	47.4463
Sobic.K020400	1.69471e-05	3.31124e-06	27	7.5	6.66667	44.3326	71.6217	103.121	157.446	260.176	185.55	78.8117	62.3112	40.4252	64.2607	110.681	119.097	196.437	168.136	113.815	59.5876	45.3711	41.4685	97.3977	88.2129	110.495	148.282	81.1076	80.131	50.1814
Sobic.004G322200	1.69471e-05	3.31124e-06	27	7.5	6.66667	39.6983	59.7473	59.6476	97.7718	149.676	98.6438	64.9097	41.6299	19.9953	47.2607	57.9171	72.9642	116.091	99.5764	68.1902	46.8997	30.0488	27.8791	58.4833	47.2888	74.0432	92.0221	57.5009	60.27	36.3046
Sobic.002G351400	1.69471e-05	3.31124e-06	27	7.5	6.66667	22.859	38.476	25.9232	196.664	371.288	180.358	23.8007	18.489	12.2881	31.5523	39.0355	159.499	470.123	287.87	85.6566	15.8958	22.7361	28.3467	38.3729	85.172	91.2738	253.703	52.2373	51.7966	17.1174
Sobic.004G271400	1.69471e-05	3.31124e-06	27	7.5	6.66667	20.5045	33.6149	31.0293	58.1545	87.0094	53.9844	32.4556	23.483	12.4304	30.6089	36.2023	40.4205	69.4026	57.2923	46.1578	24.9256	15.8483	17.6352	34.6027	30.009	43.425	53.5791	33.2063	36.1647	21.2204
Sobic.001G520300	1.69471e-05	3.31124e-06	27	7.5	6.66667	15.0147	17.8029	14.8946	43.8901	52.2639	40.7368	17.6731	9.77222	4.33993	15.9656	16.9936	28.1962	49.1784	48.9763	26.3108	8.69881	5.34123	6.82325	22.2909	22.7356	32.6294	41.6433	18.153	18.2293	9.68783
Sobic.010G178800	1.69471e-05	3.31124e-06	27	7.5	6.66667	13.3931	19.7004	30.4527	64.5728	102.122	74.083	21.4505	16.0063	11.512	20.3749	29.9529	34.9334	86.6312	58.846	31.5621	24.4345	15.5735	15.5323	34.7536	21.147	38.7698	68.625	24.8458	32.1706	24.0715
Sobic.003G129900	1.69471e-05	3.31124e-06	27	7.5	6.66667	11.3296	23.0069	18.5296	47.5745	45.5208	48.5627	28.0952	17.5474	12.4439	20.2524	22.6466	32.63	46.2102	41.7048	31.1288	19.3579	13.7754	17.8933	19.2058	25.5295	35.433	34.9047	31.7178	24.5008	15.8304
Sobic.007G117500	1.69471e-05	3.31124e-06	27	7.5	6.66667	5.80478	10.4882	11.6214	34.9041	43.2989	37.2858	14.0631	9.83317	5.20043	10.8199	14.7158	21.3561	42.0565	38.1892	22.411	7.15875	8.35071	6.25268	13.9033	11.8744	19.411	39.4942	14.2363	14.4223	12.5154
Sobic.004G254600	1.69471e-05	3.31124e-06	27	7.5	6.66667	4.55982	7.88162	7.66296	11.4582	12.0589	11.2842	5.88178	4.83564	2.05059	5.5185	6.85662	9.03217	14.3964	11.1225	8.27003	3.7374	2.72257	4.65784	9.09882	8.17969	10.3011	11.1401	7.71771	8.46232	4.69054
Sobic.003G273900	1.69471e-05	3.31124e-06	27	7.5	6.66667	3.75914	6.00979	4.6354	9.2334	12.1084	9.34945	5.78727	3.32558	2.93273	5.53032	5.14416	7.52916	10.4719	10.0216	7.33686	4.26644	3.61041	4.3836	5.53454	6.78097	9.92225	12.1822	5.3918	5.93327	4.4726
Sobic.003G002800	1.69471e-05	3.31124e-06	27	7.5	6.66667	3.23677	4.59038	4.45439	11.2093	17.5898	12.3902	7.37513	5.8926	2.61733	5.46907	7.61496	7.68943	16.8695	12.8451	10.5655	3.64227	1.22941	2.39672	4.08931	7.52263	10.8792	13.6766	9.24385	8.07277	1.88827
Sobic.003G032000	1.69471e-05	3.31124e-06	27	7.5	6.66667	2.80754	7.16212	7.2922	17.5688	15.3695	14.9689	11.4476	5.82529	4.78865	6.74589	8.72356	12.3557	14.096	14.7971	13.056	6.31192	6.65437	6.35511	7.28813	12.5056	13.9671	14.4083	11.8368	7.54852	7.70346
Sobic.005G129400	1.69471e-05	3.31124e-06	27	7.5	6.66667	2.23369	3.48621	4.60038	16.4002	15.3127	12.2973	7.40878	4.57627	2.55563	3.55736	5.55368	13.2112	15.7615	13.4915	10.4927	3.71789	3.47895	1.83134	7.6191	11.2334	10.8277	14.6188	7.11988	9.105	5.03609
Sobic.009G153700	1.69471e-05	3.31124e-06	27	7.5	6.66667	1.42399	2.21366	2.2735	4.56846	4.59718	7.86184	2.82783	1.88362	0.777664	1.75551	2.16877	3.54577	5.4512	6.62113	3.9442	1.43302	0.886711	0.981851	2.70485	2.90467	3.72604	6.35979	3.44775	3.58584	1.51087
Sobic.010G170900	1.69471e-05	3.31124e-06	27	7.5	6.66667	1.07462	2.28065	2.02738	3.31363	4.30162	5.43787	3.20004	2.24284	1.14134	1.79389	2.30264	3.6399	4.6142	5.50316	3.48914	1.74003	1.78718	1.43327	2.32138	3.41394	3.73898	5.58273	3.65914	3.38446	2.67378
Sobic.K019100	1.69471e-05	3.31124e-06	27	7.5	6.66667	0.60595	0.95645	0.958064	1.77572	6.47092	1.44413	0.651714	0.643753	0.481177	0.57478	0.644102	1.40407	5.41731	3.27623	1.7863	0.470492	0.526687	0.157768	0.829837	1.07483	1.8815	2.12172	0.761882	1.44845	0.57846
Sobic.001G493000	2.33148e-05	4.90618e-06	27	7.5	6.66667	30.5293	40.6758	46.9947	83.5212	124.623	76.5355	45.907	31.4042	17.2349	41.0739	51.6316	61.5779	106.328	87.4009	57.7705	29.6134	20.6594	26.4415	51.9499	42.752	56.5851	78.6925	48.9197	50.43	23.9886
Sobic.007G022500	2.33148e-05	4.90618e-06	27	7.5	6.66667	29.4952	52.4994	50.5147	78.0782	106.554	84.0487	46.9022	36.3657	20.6775	41.5274	51.4702	58.2178	90.6394	69.3298	51.7065	34.4636	22.5496	31.5672	49.8324	49.4862	67.7266	66.944	50.8483	44.6183	24.9503
Sobic.001G512300	2.33148e-05	4.90618e-06	27	7.5	6.66667	8.07721	20.9821	17.9933	27.1537	31.1904	27.9064	19.2897	15.9741	10.2779	15.7308	18.2847	19.881	28.4415	27.4297	21.3986	15.506	12.4948	15.1133	17.0737	17.1498	22.3547	23.7727	19.6116	19.6209	14.3969
Sobic.004G013100	2.33148e-05	4.90618e-06	27	7.5	6.66667	7.81806	13.8588	10.0322	22.4951	29.7419	29.2502	16.1646	11.07	5.5912	13.022	11.4687	18.657	30.0983	34.3421	21.3482	9.96431	9.38114	9.62402	12.9777	15.0199	20.217	31.3645	18.1037	16.1331	11.5122
Sobic.009G129900	2.33148e-05	4.90618e-06	27	7.5	6.66667	7.45927	20.8249	17.7753	54.4848	65.1643	60.5124	22.0259	17.7408	13.36	20.275	24.3477	43.2837	64.8528	66.0525	41.6269	18.4145	14.9518	12.486	22.8551	31.4132	35.2789	56.6061	30.6622	30.8862	18.4577
Sobic.004G136500	2.33148e-05	4.90618e-06	27	7.5	6.66667	6.36035	31.2077	34.7822	42.963	44.4662	37.293	35.0266	29.3618	16.9231	32.8565	36.7147	39.5443	44.2733	38.1721	37.3128	31.2971	14.2585	26.2131	38.0371	35.4716	37.6249	43.2398	36.4564	35.5863	18.3524
Sobic.006G126000	2.33148e-05	4.90618e-06	27	7.5	6.66667	5.38528	12.4987	12.5643	22.0776	24.0503	35.0911	19.9338	11.0683	6.44436	12.2898	13.1504	15.9457	26.4991	34.8294	23.3275	11.1186	6.91652	7.37258	14.0584	15.4728	14.8858	31.0212	20.4111	14.8519	10.1078
Sobic.004G144500	2.33148e-05	4.90618e-06	27	7.5	6.66667	5.19195	11.4443	9.81397	25.137	29.195	30.063	15.7729	11.3089	4.32657	11.2195	12.9736	23.6982	31.6962	34.8246	24.4681	8.77568	7.13066	8.25917	13.8856	20.8126	22.9944	32.4196	19.1104	18.8377	11.2883
Sobic.001G033500	2.33148e-05	4.90618e-06	27	7.5	6.66667	5.08067	10.8625	7.59903	15.2915	19.5674	16.3342	11.8439	8.10635	5.29432	8.62389	9.49174	12.1325	21.7524	17.5923	14.7904	7.48201	5.58087	6.50375	10.7774	11.7028	14.784	18.1621	11.1907	11.2654	10.041
Sobic.001G004100	2.33148e-05	4.90618e-06	27	7.5	6.66667	4.44091	14.1167	12.2486	17.5994	23.8486	19.2286	14.7362	11.319	8.10864	12.9894	12.9903	13.8021	22.1144	19.669	15.2618	10.1168	7.75316	9.62111	13.6675	13.6952	18.8247	19.3584	16.2048	14.29	8.76583
Sobic.003G308000	2.33148e-05	4.90618e-06	27	7.5	6.66667	3.88038	6.59151	6.37199	11.7008	16.2784	11.0274	7.8801	4.73932	3.09805	4.59729	7.31706	9.24584	12.9088	10.515	6.30561	5.50327	4.01586	3.80577	5.41522	6.70933	7.08888	10.7181	6.96086	5.30474	3.88593
Sobic.005G059500	2.33148e-05	4.90618e-06	27	7.5	6.66667	3.84705	11.0868	8.06886	13.21	13.9077	15.3597	10.5145	7.76945	4.88495	9.27264	9.49647	11.3277	14.5628	15.1285	11.385	7.196	6.91764	7.23183	10.3639	10.492	12.7556	14.564	11.481	11.4885	9.25613
Sobic.001G462900	2.33148e-05	4.90618e-06	27	7.5	6.66667	3.8221	4.04341	6.23768	9.35198	11.4943	11.0911	5.3845	3.61732	2.52259	5.77259	6.72195	6.44593	9.83372	9.95877	9.54031	3.40128	3.16643	3.48586	5.85416	5.7652	8.24818	10.2864	7.11071	6.32974	2.94518
Sobic.002G229900	2.33148e-05	4.90618e-06	27	7.5	6.66667	2.87758	4.89443	3.74098	7.58353	7.03147	7.53796	7.01277	2.96196	2.30986	4.20651	4.49548	5.90233	8.74002	8.98409	6.78163	2.92547	2.81524	2.83753	5.06133	5.44114	7.52001	8.80564	5.54852	4.99355	3.51973
Sobic.004G289400	2.33148e-05	4.90618e-06	27	7.5	6.66667	2.32427	3.74803	2.36737	7.27668	10.8143	6.65111	3.51732	2.39814	1.50871	3.59693	2.85084	3.89287	10.7078	7.93065	5.43661	2.44176	1.73255	2.74143	3.04697	3.84534	8.32607	8.66447	4.44629	3.66261	2.07624
Sobic.006G198900	2.33148e-05	4.90618e-06	27	7.5	6.66667	2.32055	2.33052	2.42382	5.63416	8.63872	7.47995	2.08078	0.867586	0.511698	1.03725	1.29731	4.12887	8.18648	4.90332	2.87828	1.38956	0.466761	1.17378	2.29649	3.50919	6.03581	5.2901	2.18445	2.45321	1.50226
Sobic.K026800	2.33148e-05	4.90618e-06	27	7.5	6.66667	1.81395	3.805	3.80999	7.0779	8.98531	7.08938	4.2498	3.00144	2.05323	3.02649	3.68772	5.6608	7.97505	8.92799	5.67112	2.3757	2.33091	1.98984	5.76976	5.29796	6.26929	7.40487	4.25864	4.93676	3.03544
Sobic.001G088800	2.33148e-05	4.90618e-06	27	7.5	6.66667	1.69127	2.39264	2.48995	5.10931	6.32587	4.88816	4.86704	1.83344	0.75464	1.8585	2.0678	3.78057	6.5198	4.50764	5.10463	1.9033	0.959312	1.42284	2.73617	2.88395	3.3718	4.88829	3.40915	2.23441	1.26994
[truncated: 15,198 more rows]

## Sheet: Table S3
Table S3. Rhythmic genes in maize.
Probeset	BH.Q	ADJ.P	PERIOD	PHASE	CT.PHASE	AMP	X3	X6	X9	X12	X15	X18	X21	X24	X27	X30	X33	X36	X39	X42	X45	X48	X51	X54	X57	X60	X63	X66	X69	X72
[truncated: 17,532 more rows]

## Sheet: Table S4
Table S4. Rhythmic genes in foxtail millet.
[truncated: 12,472 more rows]

[truncated: 6 more sheets: Table S5 , Table S6 , Table S7 , Table S8, Table S9, Table S10]
